# Supplementary material for: Whole Genome Sequencing and Comparative Genomics of the Emerging Pathogen Burkholderia pseudomallei Isolated from Two Travel-Related Infections in Hungary
Source: Pathogens. 2025 Oct 31;14(11):1108. doi: 10.3390/pathogens14111108 (PMC12654974; doi:10.3390/pathogens14111108)
Supplement: Supplementary file 1 [file pathogens-14-01108-s001.zip]

Archive with 4 entries (4 files):
- Supplementary Data 1_Burkholderia pseudomallei isolates used in this study to perform cgMLST.xlsx
- Supplementary Data 2_Travel related melioidosis cases in Europe .xlsx
- Supplementary Data 3.pdf
- Supplementary Data 4.pdf
