# Supplementary material for: Whole Genome Sequencing and Comparative Genomics of the Emerging Pathogen Burkholderia pseudomallei Isolated from Two Travel-Related Infections in Hungary
Source: Pathogens. 2025 Oct 31;14(11):1108. doi: 10.3390/pathogens14111108 (PMC12654974; doi:10.3390/pathogens14111108)
Supplement: Supplementary file 1 [file pathogens-14-01108-s001.zip › Supplementary Data 1_Burkholderia pseudomallei isolates used in this study to perform cgMLST.xlsx]

## Sheet: S1
Supplementary Data 1. Burkholderia pseudomallei isolates used in this study to perform cgMLST.
Sample ID	Perc. Good Targets	BPSL0001	BPSL0002	BPSL0003	BPSL0004	BPSL0005	BPSL0006	BPSL0008	BPSL0009	BPSL0010	BPSL0011	BPSL0012	BPSL0014	BPSL0015	BPSL0017	BPSL0018	BPSL0020	BPSL0021	BPSL0022	BPSL0023	BPSL0024	BPSL0025	BPSL0026	BPSL0027	BPSL0029	BPSL0030	BPSL0031	BPSL0032	BPSL0033	BPSL0034	BPSL0036	BPSL0037	BPSL0038	BPSL0039	BPSL0040	BPSL0041	BPSL0042	BPSL0043	BPSL0044	BPSL0045	BPSL0046	BPSL0047	BPSL0048	BPSL0049	BPSL0050	BPSL0051	BPSL0052	BPSL0053	BPSL0054
BUPS 05 18	97.4	4	1	1	1	1	1	30	21	2	1	5	1	10	22	34	4	5	22	5		1	2	1	49	3	1	1	1	1	5	1	1	13	1	1	10	44	12	12	9	10	16	3	19	12	7	3	16
BUPS 04 17	98.8	4	1	1	1	1	1	30	21	2	1	5	1	10	22	34	4	5	22	5		1	2	1	5	3	1	1	1	1	5	1	1	13	1	1	10	44	12	12	9	10	16	3	19	174	7	3	16
BUPS 01 17	99.1	4	1	1	1	1	1	30	21	2	1	5	1	10	28	18	9	7	71	24	20	4	4	4	4	3	1	8	4	28	1	1	11	27	1	7	48	89	12	12	4	9	49	4	11	12	7	3	16
BUPS 06 14	98.4	2	25	13	1	27	1	26	17	2	9	1	1	10	28	18	9	7	71	24	20	4	4	4	4	3	1	8	4	28	1	1	1	1	1	1	154	89	12	12	4	9	49	4	11	12	3	1	5
BUPS 06 17	98.7	4	1	1	1	1	1	30	21	2	1	5	1	10	22	34	4	5	22	5		1	2	1	5	3	1	1	1	1	5	1	1	13	1	1	10	44	12	12	9	10	16	3	19	12	7	3	16
BUPS 09 17	99.1	1	8	9	1	10	2	7	13	2	1	5	1	7	16	18	5	5	189	24	20	4	5	1	4	3	1	8	1	25	21	1	11	27	1	7	155	91	8	6	7	69	12	14	11	12	7	6	119
BUPS 09 19	99.5	43	15	45	1	58	1	7	12	1	1		5	8	6	26	9	7	30	11		1	2	26	2	5	1	13	5	18	1	1	4	13	1	1	10	25	29	6	7	3	12	14	11	12	7	6	5
BUPS 11 09	99.3	1	8	9	1	10	2	7	13	2	1	5	1	7	16	18	5	2	53	2	1	17	5	1	4	3	1	8	1	25	21	1	4	38	1	7	41	57	8	6	7	3	9	10	4	1	1	1	33
BUPS 11 17	98.5	43	15	45	1	58	1	7	12	1	1		5	8	6	26	9	7	30	11		1	2	26	2	5	1	13	5	18	1	1	4	13	1	1	10	25	29	6	7	3	12	14	11	12	7	6	5
BUPS 11 18	98.7	4	1	1	1	1	1	30	21	2	1	5	1	10	22	34	4	5	22	5		1	2	1	5	3	1	1	1	1	5	1	1	13	1	1	10	44	12	12	9	10	16	3	19	12	7	3	16
BUPS 14 19	98.9	1	8	235	1	10	1	30	21	2	1	5	1	10	28	18	4	5	22	5		1	2	1	5	3	1	1	1	1	21	1	4	38	1	7	41	57	8	6	7	3	9	10	4	1	1	1	33
BUPS 22 19	99.5	1	8	235	1	10	1	30	21	2	1	5	1	10	28	18	4	5	22	5		1	2	1	5	3	1	1	1	1	21	1	4	38	1	7	41	57	8	6	7	3	9	10	4	1	1	1	33
BUPS 23 14	99.0	4	10	9	1	10	5	9	1	1	1		3	8	6	34	5	2	190	5	20	4	4	4	4	3	1	8	4	28	1	1	11	27	1	1	48	75	2	2	4	11	49	42		50	7	1	43
BUPS 26 14	99.1	1	8	9	1	10	2	7	13	2	1	5	1	7	16	18	5	5	189	24	20	4	5	1	4	3	1	8	1	25	21	1	11	27	1	7	155	91	8	6	7	69	12	14	11	12	7	6	119
BUPS 27 14	99.4	4	10	9	1	10	5	9	1	1	1		3	8	6	34	5	2	190	5	20	4	4	4	4	3	1	8	4	28	1	1	11	27	1	1	48	75	2	2	4	11	49	42		50	7	1	43
BUPS 36 19	99.2	43	97	45	1	58	1	7	12	1	1		5	8	6	26	9	7	30	11		1	2	26	2	5	1	13	5	18	1	1	4	13	1	1	10	25	29	6	7	3	12	14	11	12	7	6	5
NZ_LR595892 NZ_LR595893	98.3	43	15	45	1	58	1	7	12	1	1		5	8	6	26	9	7	30	11		1	2	26	2	5	1	13	5	18	1	1	4	13	1	1	10	25	29	6	7	3	12	14	11	12	7	6	5
NZ_LR595894 NZ_LR595895	99.1	34	8	9	1	10	2	7	21	2	1	5	1	7	16	18	5	18	53	2	1	17	5	1	4	3	1	8	1	25	21	1	4	38	1	1	10	58	8	6	7	3	9	10	4	1	1	1	33
NZ_LR595896 NZ_LR595897	98.5	1	8	9	1	10	2	7	13	2	1	5	1	7	16	18	5	2	53	2	1	17	5	1	4	3	1	8	1	25	21	1	4	38	1	7	41	57	8	6	7	3	9	10	4	1	1	1	33
SP32285 S1	99.3	34	8	9	1	10	2	7	21	2	1	5	1	7	16	18	5	18	53	2	1	17	5	1	4	3	1	8	1	25	21	1	47	38	1	1	10	57	8	6	7	3	9	10	4	1	1	1	33
SP32285 S2	99.3	34	8	9	1	10	2	7	21	2	1	5	1	7	16	18	5	18	53	2	1	17	5	1	4	3	1	8	1	25	21	1	47	38	1	1	10	57	8	6	7	3	9	10	4	1	1	1	33
K96243	100.0	1	1	1	1	1	1	1	1	1	1	1	1	1	1	1	1	1	1	1	1	1	1	1	1	1	1	1	1	1	1	1	1	1	1	1	1	1	1	1	1	1	1	1	1	1	1	1	1
NCTC 13178	99.0	16	19	20	1	21	4	15	3	1	1	1	1	12	14	16	6	5	20	2		10	8	12	5	6	2	4	4	13	1	7	8	18	9	13	16	23	17	17	2	6	21	19	18	18	7		5
NCTC 13179	97.6	14	17	18	1	19	5	13	11		1		1	10	12	14	6	11	18	8		9	4	4	2	10	1	11	5	3	9	5	4	17	6	11	16	21	15	15	11	12	20	18	16	9	10	10	13
10. 96	99.5	4	10	9	1	10	5	9	1	1	1		3	8	16	18	5	2	62	5	20	4	4	4	4	3	1	8	4	28	1	1	11	27	1	1	48	75	2	2	4	11	49	42	55	50	7	31	43
11	99.5	34	8	9	1	10	2	7	21	2	1	5	1	7	16	18	5	18	53	2	1	17	5	1	4	3	1	8	1	25	21	1	4	38	1	1	10	58	8	6	7	3	9	10	4		1	1	33
584_OEK_2008	99.3	5	1	6	1	7	1	2	2	1	1		1	5	4	4	3	1	5	4		1	3	4	4	3	1	4	3	1	1	2	4	5	3	1	6	6	5	5	4	3	5	4	4	5	3	3	5
1026b	99.5	11	15	6	1	18	7	12	2	2	1	1	5	5	1	1	5	9	16	2		4	5	9	5	6	1	8	7	11	1	1	5	4	2	9	17	19	2	2	4	6	18	16	15	15	7	9	11
831_NNK_2019	99.4	6	5	5	1	8	2	4	2	1	1		1	4	2	5	2	2	1	5		1	1	4	5	4	1	4	4	3	1	2	4	6	2	3	7	7	6	6	5	4	6	5		6	1	1	6
111-2	99.6	117	1	5	1	44	33	60	2	1	1		5	34	19	26	5	1	181	2		1	5	1	4	6	1	22	18	3	1	1	4	13	1	1	10	15	50	12	9	10	16	3	3	14	7	6	5
10	99.5	1	8	9	1	10	2	7	13	2	1	5	1	8	16	18	5	2	53	2	1	17	5	1	4	3	1	8	1	25	21	1	4	38	1	7	41	57	8	89	4	11	49	10	55	50	7	1	43
115	99.5	4	10	9	1	10	5	9	1	1	1		3	8	16	18	5	2	62	5	20	4	4	4	4	3	1	8	4	28	1	1	11	27	1	1	48	75	2	2	4	11	49	42	55	50	7	45	43
107	99.4	1	8	9	1	10	2	7	13	2	1	5	1	7	16	18	5	2	53	2	1	17	5	1	4	3	1	8	1	25	21	1	4	38	1	7	41	57	8	89	4	11	49	10	4	1	1	1	33
1106a	99.6	4	8	9	1	10	2	7	6	2	1	5	1	7	6	7	5	7	8	2		4	5	1	4	6	1	4	6	7	3	1	4	10	1	1	10	11	8	6	7	3	9	10	4	1	1	1	5
1106b	99.1	4	8	9	1	10	2	7	6	2	1	5	1	7	6	7	5	7	8	2		4	5	1	4	6	1	4	6	7	3	1	4	10	1	1	10	11	8	6	7	3	9	10	4	1	1	1	5
BPK1	98.3	4	41	1	1	1	1	30	21	2	1	5	1	10	23	49	5	1	41	5		1	5	1	2	3	1	8	4	28	1	1	20	20	6	7	1	61	27	4	1	11	53	42	55	22	3	2	20
SiteD-1A	99.1	30	10	73	1	43	2	27	2	2	1		1	4	4		4	5	47	5		1	5		47	6	1		1	1	1	1	4	60	6	3			99	2	2	6		4	4		35	2	20
SiteD-10J	99.1	30	10	73	1	43	2	27	2	2	1		1	4	4		4	5	47	5		1	5		47	6	1		1	1	1	1	4	60	6	3			99	2	2	6		4	4		35	2	20
SiteC-5E	98.9	4		12	1	43	2	27	2	2	1		3	4	4	35	6	2	38	5		1	5	22	2	6	1	8	1		5	3	4			15	11		2	2		6	1	1		34	3	6	8
SiteA-10J	99.0	122	10		1		2		26	1	11				62		3	2				1	5		2	6	1	8	1	28	1	1	4		12	90	104		2	117		6	39	116	16	64	35	6	8
BPs122	99.5	4	33	55	1	1	12	2	28	1	1		11	5	6	1	9	7	41	2		1	1	26	4	6	1	8	1	28	1	2	4	42	6	22	43	66	2	41	4	6	28	3	4	45	3	6	38
107	99.4	1	8	9	1	10	2	7	13	2	1	5	1	7	16	18	5	2	53	2	1	17	5	1	4	3	1	8	1	25	21	1	4	38	1	7	41	57	8	89	4	11	49	10	4	1	1	1	33
BPs110	99.5	37	33	52	1	1	12	2	28	1	1		1	5	5	50	3	7	41	2	1	4	5	22	4	3	1	20		27	1	2	4	4	1	15	16	62	2	41	4	6	28	3	41	2	7	6	35
BPC006	99.2	4	8	9	1	10	2	7	6	2	1	5	1	7	6	7	5	7	8	2		4	5	1	4	6	1	4	6	7	3	1	4	10	1	1	10	11	8	6	7	3	9	10	4	1	1	1	5
MSHR305	99.0	14	16	17	1	19	5	8	10	1	1		7	10	11	13	2	10	17	2	10	8	7	10	5	5	1	10	10	3	8	3	6	16	1	10	11	20	14	14	10	11	19	17	3	16	10	1	12
BPs133	99.4	4	33	55	1	1	12	2	28	1	1		11	5	6	1	9	7	41	2		1	1	26	4	6	1	8	1	28	1	2	4	42	6	22	43	66	2	41	4	6	28	3	4	45	3	6	38
BPs111	99.3	4	1	53	1	1	1	2	2	7	1		1	5	6	1	9	7	53	2		1	5	22	5	3	1	4	1	1	1	2	17	5	12	15	42	63	27	28	1	6	28	3	42	1	1	1	5
1026b	99.5	11	15	6	1	18	7	12	2	2	1	1	5	5	1	1	5	9	16	2		4	5	9	5	6	1	8	7	11	1	1	5	4	2	9	17	19	2	2	4	6	18	16	15	15	7	9	11
11	99.5	34	8	9	1	10	2	7	21	2	1	5	1	7	16	18	5	18	53	2	1	17	5	1	4	3	1	8	1	25	21	1	4	38	1	1	10	58	8	6	7	3	9	10	4		1	1	33
BPs114	99.5	4	33	55	1	1	12	2	28	1	1		11	5	6	1	9	7	41	2		1	1	26	4	6	1	8	1	28	1	2	4	42	6	22	43	66	2	41	4	6	28	3	4	45	3	6	38
10. 96	99.5	4	10	9	1	10	5	9	1	1	1		3	8	16	18	5	2	62	5	20	4	4	4	4	3	1	8	4	28	1	1	11	27	1	1	48	75	2	2	4	11	49	42	55	50	7	31	43
BPs123	99.6	37	1	56	1	42	1	2	2	1	1		1	5	6	1	3	1	57	2	5	1	1	1	4	3	1	4	1	28	1	1	4	43	1	22	16	64	10	43	2	6	1	1	43	42	3	1	35
BPs116	99.5	37	33	52	1	1	1	2	2	1	1		5	5	6	1	5	7	56	2	1	1	5	1	4	3	1	4	1	28	1	2	4	4	1	30	16	54	44	2	2	6	1	1	44	43	3	6	36
10	99.5	1	8	9	1	10	2	7	13	2	1	5	1	8	16	18	5	2	53	2	1	17	5	1	4	3	1	8	1	25	21	1	4	38	1	7	41	57	8	89	4	11	49	10	55	50	7	1	43
BPs112	99.4	38	34	54	1	44	1	2	3	1	1	5	1	5	6	1	5	1	5	5		1	5	22	5	17	5	4	4	24	1	1	4	41	2	6	11	65	27	2	2	6	6	1	45	44	1	2	37
BPs115	99.5	4	1	5	1	1	1	2	2	1	1		1	5	6	1	5	7	41	2	1	1	5	22	4	3	1	4	1	28	1	1	4	5	6	3	16	64	10	42	2	6	1	1	43	42	3	6	35
153	96.3	4	10	9	1	10	5	7		1	1		1	8	16	18	4	2	62	5		4	4	4	4	3	1	8	15	28	1	1	11	27	1	1	48	75	2	2		11	49	42	92	50	7	1	43
1655	95.1	2	22	31	1	25	4	17	19	1	7		1	17	19	29	2	16	33	2		15	4	11	12	12	1	12	4	3	15	9	4	29	1	19	29	37	30	27	18	13	29	24	27	19	12	12	22
577cii	98.6	4	1	5	1	1	30	107	1	1	1		1	7	4	27	9	5	22	10		1	5	22	4	22	1	4	1	70	1	1	4	10	6	9	10	204	12	12	17	3	9	27	11	26	3	6	8
668	98.1	13	14	16	1	17	6	11	9	3	6		6	5	6	12		5	15	2	9	7	6	3	9	9	1	4	3	10	7	3	4	15	8	8	16	18	13	13	4	11	17	15	14	8	4	2	5
11	99.5	34	8	9	1	10	2	7	21	2	1	5	1	7	16	18	5	18	53	2	1	17	5	1	4	3	1	8	1	25	21	1	4	38	1	1	10	58	8	6	7	3	9	10	4		1	1	33
58W_S73	99.4	4	74	6	1	30	1	9	2	1	1		3	8	6	10	5	5	1	2		1	5	1	4	6	1	1	1	6	1	1	4	13	1	1	52	15	2	55	56	10	16	3	3	14	7	6	5
107	99.4	1	8	9	1	10	2	7	13	2	1	5	1	7	16	18	5	2	53	2	1	17	5	1	4	3	1	8	1	25	21	1	4	38	1	7	41	57	8	89	4	11	49	10	4	1	1	1	33
54	99.5	1	8	9	1	10	2	7	13	2	1	5	1	7	16	18	4	5	22	5		1	2	1	5	3	1	1	1	1	5	1	1	13	1	1	10	25	8	6	7	10	16	3	19	12	7	3	16
40S_S61	99.3	47	73	148	1	13	2	2	2	1	1		17	48	53	35	6	7	8	24	5	4	4	1	4	3	1	3	1	3	16	3	4	10	6	67	102	47	28	118	54	3	5	4	4	19	1	1	5
27 96	99.5	4	10	9	1	10	5	9	1	1	1		3	8	16	18	5	2	62	5	20	4	4	4	4	3	1	8	4	28	1	1	11	27	1	1	48	75	2	2	4	11	49	42	55	50	7	31	43
2604STDY5519241	99.5	11	15	6	1	144	11	22	1	2	1	1	1	5	5	50	5	2	163	2		1	5	22	5	6	1	8	3	1	11	1	4	4	1	1	1	90	28	113	2	20	27	5	11	98	7	1	11
A-099-05-2-09	99.5	4	1	196	1	44	1	7	6	2	1	5	1	7	6	7	5	7	8	2		4	5	1	4	6	1	22	1	28	1	1	4	10	1	1	10	11	8	6	7	3	9	10	3	29	7	3	5
488	99.5	4	10	9	1	10	5	9	1	1	1		3	8	16	18	5	2	62	5	20	4	4	4	4	3	1	8	4	28	1	1	11	27	1	1	48	75	2	2	4	11	49	42	55	50	7	1	43
2 96	99.4	43	15	45	1	58	1	7	12	1	1		5	8	6	26	9	7	30	11		1	2	26	2	5	1	13	5	18	1	1	4	13	1	1	10	25	29	6	7	3	12	14	11	12	7	6	5
619s007	99.5	43	15	45	1	58	1	7	12	1	1		5	8	6	26	9	7	30	11		1	2	26	2	5	1	13	5	18	1	1	4	13	1	1	10	25	29	6	7	3	12	14	11	12	7	6	5
21198	99.5	11	94	53	1	39	2	14	17	2	1	5	1	10	2	18	2	41	182	2		1	5	4	4	6	1	15	3	99	11	1	1	13	1	1	37	240	2	62	4	6	28	41	35	2	3	1	11
A-099-05-1-03	99.2	4	1	196	1	44	1	7	2	1	1	1	1	4	53	1	14	5	29	13		1	5	22	2	18	1	8	1	28	5	3	4	26	1	7	15	234	127	2	64	6	108	1	3	1	3	1	11
50W_S69	99.4	4	74	6	1	30	1	9	2	1	1		3	8	6	10	5	5	1	2		1	5	1	4	6	1	1	1	6	1	1	4	13	1	1	52	15	2	55	56	10	16	3	3	14	7	6	5
56	99.5	1	8	9	1	10	1	76	13	2	1	5	1	10	28	18	5	2	1	24	20	4	4	4	4	3	1	8	4	28	1	1	4	84	1	7	48	150	2		4	11	49	42	55	90	1	1	70
619s081	98.8	2	1	13	1	62	2	1	1	1	1		5	28	26	25	4	5	8	5		1	5	1	2	3	1	8	4	28	1	1	20	33	11	7	48	75	2	2	4	11	53	42	55	22	3	2	20
A-095-05-2-07	99.5	4	8	9	1	10	2	7	6	2	1	5	1	5	6	10	5	5	50	2		1	5	22	5	6	1	8	5	3	11	1	4	10	1	1	10	80	26	24	31	10	16	27	4	1	1	1	5
2604STDY5518920	99.5	4	1	5	1	30	1	60	2	1	1		3	40	6	26	1	7	8	5		1	5	1	4	6	1	22	1	28	1	1	4	13	1	1	10	15	12	151	7	3	12	14	10	102	3	44	84
A-107-05-2-03	99.5	4	8	9	1	10	1	44	6	2	1	5	1	7	6	7	5	7	8	27		1	2	26	4	6	1	22	1	28	1	1	4	13	1	1	10	34	25	25	4	3	4	3	3	29	7	3	5
2604STDY5519293	99.3	4	1	5	1	61	2	22	16	1	1		3	4	2	1	3	2	135	2		1	5	36	2	38	1	8	3	16	1	1	4	13	1	1	47	205	27	119	1	6	48	3	54	2	3	1	11
10. 96	99.5	4	10	9	1	10	5	9	1	1	1		3	8	16	18	5	2	62	5	20	4	4	4	4	3	1	8	4	28	1	1	11	27	1	1	48	75	2	2	4	11	49	42	55	50	7	31	43
294H	99.1	32	10	146	1	124	2	105	3	1	1		1	7	4	35	6	5	21	5		1	5	32	15	6	1	8	38	1	5	1	4	10	6	15	33	45	2	117	2	6	1	1	4	34	3	6	8
A-095-05-2-04	99.5	4	8	9	1	10	2	7	6	2	1	5	1	5	6	10	5	5	50	2		1	5	22	5	6	1	8	5	3	11	1	4	10	1	1	10	80	26	24	31	10	16	27	4	1	1	1	5
A-099-05-1-04	99.6	4	8	9	1	10	2	7	6	2	1	5	1	7	6	7	5	7	8	2		4	5	1	4	6	1	4	6	7	3	1	4	10	1	1	10	11	8	6	7	3	9	10	4	1	1	1	5
4811	99.5	43	15	45	1	58	1	7	12	1	1		5	8	6	26	9	7	30	11		1	2	26	2	5	1	13	5	18	1	1	4	13	1	1	10	25	29	6	7	3	12	14	11	12	7	6	5
A-229-05-2-10	99.6	1	8	38	1	10	5	9	1	2	1	5	1	10	22	34	4	5	22	5		1	2	1	5	3	1	15	1	1	1	1	1	13	1	1	10	44	12	12	9	10	16	3	19	12	7	3	16
A-229-05-2-05	99.6	1	8	38	1	10	5	9	1	2	1	5	1	10	22	34	4	5	22	5		1	2	1	5	3	1	15	1	1	1	1	1	13	1	1	10	44	12	12	9	10	16	3	19	12	7	3	16
A-107-05-2-08	99.5	4	8	9	1	10	1	44	6	2	1	5	1	7	6	7	5	7	8	27		1	2	26	4	6	1	22	1	28	1	1	4	13	1	1	10	34	25	25	4	3	4	3	3	29	7	3	5
A-288-02-1-02	99.4	4	1	5	1	61	2	22	16	1	1		3	4	2	1	3	2	135	2		1	5	36	2	38	1	8	3	16	1	1	4	13	1	1	47	205	27	119	1	6	48	3	54	2	3	1	11
1701	99.5	43	15	45	1	58	1	7	12	1	1		5	8	6	26	9	7	30	11		1	2	26	2	5	1	13	5	18	1	1	4	13	1	1	10	25	29	6	7	3	12	14	11	12	7	6	5
2604STDY5519190	99.4	4	1	1	1	30	1	38	2	2	1	5	1	10	23	49	5	1	41	5		1	5	26	2	6	1	3	1		11	1	4	28	6	7	1	61	27	4	1	6	49	4	149	2	3	1	11
A-281-02-2-05	99.6	43	15	45	1	58	1	7	12	1	1		5	8	6	26	9	7	30	11		1	2	26	2	5	1	13	5	18	1	1	4	13	1	1	10	25	29	6	7	3	12	14	11	12	7	6	5
A-064-05-2-02	99.5	4	1	5	1	30	1	60	2	1	1		3	40	6	26	1	7	8	5		1	5	1	4	6	1	22	1	28	1	1	4	13	1	1	10	15	12	151	7	3	12	14	10	102	3	44	84
A-064-05-2-10	99.5	4	1	5	1	30	1	60	2	1	1		3	40	6	26	1	7	8	5		1	5	1	4	6	1	22	1	28	1	1	4	13	1	1	10	15	12	151	7	3	12	14	10	102	3	44	84
A-266-02-1-06	99.6	2	25	13	1	27	1	26	17	2	9	1	1	10	6	34	3	1	67	5		1	5	11	4	17	1	3	1	1	5	1	1	1	1	1	24	147	28	12	9	10	16	3	60	9	7	1	6
2604STDY5519103	99.2	10	24	150	1	51	10	22	16	1	1		5	5	23	49	5	1	55	23		11	5	25	4	16	1	8	1	1	16	14	4	108	6	29	11	60	2	39	17	23	43	5	40	41	7	1	34
2604STDY5519221	99.6	4	25	187	1	1	2	9	17	2	9	23	1	18	58	57	3	7	8	2		1	5	1	4	6	1	3	1	19	1	1	4	13	1	1	10	90	12	12	9	10	16	3	3	14	7	6	5
A-281-02-2-09	99.3	4	17	9	1	10	5	9	17	2	1	1	2	5	16	112	32	7	71	24		4	4	4	4	3	1	1	1	85	21	1	4	33	1	7	48	252	2	2	2	11	49	42	55	50	7	1	43
A-278-05-2-06	99.7	4	1	1	1	1	1	30	21	2	1	5	1	10	22	34	4	5	22	5		1	2	1	5	3	1	1	1	1	5	1	1	13	1	1	10	44	12	12	9	10	16	3	19	12	7	3	16
A-095-05-2-03	99.5	4	8	9	1	10	2	7	6	2	1	5	1	5	6	10	5	5	50	2		1	5	22	5	6	1	8	5	3	11	1	4	10	1	1	10	80	26	24	31	10	16	27	4	1	1	1	5
A-277-02-2-05	98.6	10	24		1	51	10	22	16	1	1		5	5	23	49	5	1	55	23		11	5	25	4	16	1	8	1	1	16	14	4	108	6	29	11	60	2	39	17	23	43	5	40	41	7	1	34
43W_S62	99.1	4	1	5	1	61	2	32	22	1	1		3	4	2	49	3	20	132	2		1	5	22	5	6	1	21	18	3	11	1	4	6	1	33	47	74	28	47	4	6	104	3	130	2	3	1	11
1710a	98.6	2	1	13	1	14	1	9	2	1	1		3	8	6	1	1	7	8	5		1	5	8	5	8	1	1	1	1	5	1	1	1	1	1	15	15	12	12	9	10	16	3	3	14	7	6	5
A-281-02-2-02	99.6	43	15	45	1	58	1	7	12	1	1		5	8	6	26	9	7	30	11		1	2	26	2	5	1	13	5	18	1	1	4	13	1	1	10	25	29	6	7	3	12	14	11	12	7	6	5
A-266-02-1-09	99.6	4	1	5	1	121	5	30	21	2	1	5	1	10	22	34	4	5	22	5		1	2	1	5	3	1	1	1	1	5	1	1	13	1	1	10	254	12	12	9	10	16	3	19	12	7	3	16
A-278-05-2-03	99.6	4	1	1	1	1	1	30	21	2	1	5	1	10	22	34	4	5	22	5		1	2	1	5	3	1	1	1	1	5	1	1	13	1	1	10	44	12	12	9	10	16	3	19	12	7	3	16
2604STDY5519200	99.4	4	1	1	1	73	1	60	22	1	1		1	34	26	10	4	5	22	12		6	2	1	5	6	1	8	3	1	1	2	4	4	1	81	24	234	25	137	7	9	62	4	3	14	7	1	11
A-277-02-2-07	99.2	10	24	150	1	51	10	22	16	1	1		5	5	23	49	5	1	55	23		11	5	25	4	16	1	8	1	1	16	14	4	108	6	29	11	60	2	39	17	23	43	5	40	41	7	1	34
2604STDY5519271	99.6	4	1	5	1	121	5	30	8	1	1		1	34	26	10	4	5	22	12		6	2	1	5	6	1	8	3	1	62	1	4	4	1	1	24	44	120	12	9	10	16	3	19	12	7	3	16
2604STDY5519179	99.6	1	8	38	1	10	5	9	1	2	1	5	1	10	22	34	4	5	22	5		1	2	1	5	3	1	15	3	19	1	1	4	28	6	1	10	44	12	12	9	10	16	3	19	12	7	3	16
51W_S70	99.4	4	74	6	1	30	1	9	2	1	1		3	8	6	10	5	5	1	2		1	5	1	4	6	1	1	1	6	1	1	4	13	1	1	52	15	2	55	56	10	16	3	3	14	7	6	5
A-099-05-2-05	99.3	4	1	196	1	44	1	7	2	1	1	1	1	4	53	1	14	5	29	13		1	5	22	2	18	1	8	1	28	5	3	4	26	1	7	15	234	127	2	64	6	108	1	3	1	3	1	11
6. 96	99.4	43	15	45	1	58	1	7	12	1	1		5	8	6	26	9	7	30	11		1	2	26	2	5	1	13	5	18	1	1	4	13	1	1	10	25	29	6	7	3	12	14	11	12	7	6	5
A-277-02-2-02	99.3	10	24	150	1	51	10	22	16	1	1		5	5	23	49	5	1	55	23		11	5	25	4	16	1	8	1	1	16	14	4	108	6	29	11	60	2	39	17	23	43	5	40	41	7	1	34
A-095-05-2-06	99.5	4	8	9	1	10	2	7	6	2	1	5	1	5	6	10	5	5	50	2		1	5	22	5	6	1	8	5	3	11	1	4	10	1	1	10	80	26	24	31	10	16	27	4	1	1	1	5
561	99.5	4	10	9	1	10	5	9	1	1	1		3	8	16	18	5	2	62	5	20	4	4	4	4	3	1	8	4	28	1	1	11	27	1	1	48	75	2	2	4	11	49	42	55	50	7	1	43
A-095-05-2-09	99.5	4	8	9	1	10	2	7	6	2	1	5	1	5	6	10	5	5	50	2		1	5	22	5	6	1	8	5	3	11	1	4	10	1	1	10	80	26	24	31	10	16	27	4	1	1	1	5
2604STDY5519251	99.3	32	82	188	1	61	2	32	22	1	1		3	4	23	49	5	1	55	23		11	5	25	4	44	1	8	18	1	61	14	4	108	6	29	11	60	2	39	17	23	43	5	156	143	7	1	34
A-064-05-2-07	99.5	4	1	5	1	30	1	60	2	1	1		3	40	6	26	1	7	8	5		1	5	1	4	6	1	22	1	28	1	1	4	13	1	1	10	15	12	151	7	3	12	14	10	102	3	44	84
2604STDY5519149	99.6	4	8	9	1	10	5	9	17	2	1	1	2	5	16	112	5	2	1	24	20	4	4	4	4	3	1	8	4	26	21	1	4	33	1	7	48	89	12	12	4	11	49	42	55	50	7	1	43
2604STDY5519261	99.5	10	1	189	1	83	1	27	65	22	1		5	5	16	60	9	2	97	2	5	1	5	58	4	6	1	63	1	1	1	1	4	13	1	19	128	25	8	6	7	3	104	3	22	35	7	6	5
619s006	98.5	43	15	45	1	58	1	7	12	1	1		5	8	6	26	9	7	30	11		1	2	26	2	5	1	13	5	18	1	1	4	13	1	1	10	25	29	6	7	3	12	14	11	12	7	6	5
A-202-02-1-10	99.5	11	15	6	1	144	11	22	1	2	1	1	1	5	5	50	5	2	163	2		1	5	22	5	6	1	8	3	1	11	1	4	4	1	1	1	90	28	113	2	20	27	5	11	98	7	1	11
A-095-05-2-05	99.5	4	8	9	1	10	2	7	6	2	1	5	1	5	6	10	5	5	50	2		1	5	22	5	6	1	8	5	3	11	1	4	10	1	1	10	80	26	24	31	10	16	27	4	1	1	1	5
A-064-05-2-03	98.4	4	1	5	1	30	1	60	2	1	1		3	40	6	26	1	7	8	5		1	5	1	4	6	1	22	1	28	1	1	4	13	1	1	10	15	12	151	7	3	12	14	10	102	3	44	84
A-064-05-2-09	99.5	4	1	5	1	30	1	60	2	1	1		3	40	6	26	1	7	8	5		1	5	1	4	6	1	22	1	28	1	1	4	13	1	1	10	15	12	151	7	3	12	14	10	102	3	44	84
A-202-02-1-05	99.5	4	1	5	1	30	1	9	22	1	1		15	4	26	26	4	5	28	28		1	5	1	5	6	1	23	15	32	5	1	4	53	16	7	1	61	43	40	7	9	5	4	4	14	7	1	33
A-266-02-1-02	99.7	2	25	13	1	27	1	26	17	2	9	1	1	10	6	34	3	1	67	5		1	5	11	4	17	1	3	1	1	5	1	1	1	1	1	24	147	28	12	9	10	16	3	60	9	7	1	6
2604STDY5519159	99.4	4	41	97	1	83	1	68	2	2	1		3	4	6	1	2	2	97	13	1	1	1	36	2	3	1	36	1	1	1	1	4	133	6	25	37	270	2	54	2	6	18	3	22	34	7	1	6
2604STDY5519169	99.4	4	1	5	1	30	1	7	12	1	1		3	8	6	26	9	7	30	11		1	2	26	2	5	1	13	5	18	1	1	4	13	1	1	127	34	12	146	13	56	124	17	4	1	1	1	6
6	97.6	43	15	45	1	58	1	7	12	1	1		5	8	6	26	9	7	30	11		1	2	26	2	5	1	13	5	18	1	1	4	13	1	1	10	25	29	6	7	3	12	14	11	12	7	6	5
A-095-05-2-10	99.5	4	8	9	1	10	2	7	6	2	1	5	1	5	6	10	5	5	50	2		1	5	22	5	6	1	8	5	3	11	1	4	10	1	1	10	80	26	24	31	10	16	27	4	1	1	1	5
2604STDY5519210	99.5	4	8	9	1	10	1	44	6	2	1	5	1	7	6	7	5	7	8	27		1	2	26	4	6	1	22	1	28	1	1	4	13	1	1	10	34	25	25	4	3	4	3	3	29	7	3	5
A-058-02-2-07	99.4	11	15	6	1	18	2	12	2	1	1		1	5	6	61	5	1	134	2		38	1	1	2	6	1	1	1	1	1	1	4	4	2	9	17	19	2	55	17	11	43	3	3	29	7	3	16
A-229-05-2-06	99.6	1	8	38	1	10	5	9	1	2	1	5	1	10	22	34	4	5	22	5		1	2	1	5	3	1	15	1	1	1	1	1	13	1	1	10	44	12	12	9	10	16	3	19	12	7	3	16
A-064-05-2-08	99.5	4	1	5	1	30	1	60	2	1	1		3	40	6	26	1	7	8	5		1	5	1	4	6	1	22	1	28	1	1	4	13	1	1	10	15	12	151	7	3	12	14	10	102	3	44	84
A-281-02-2-06	99.6	43	15	45	1	58	1	7	12	1	1		5	8	6	26	9	7	30	11		1	2	26	2	5	1	13	5	18	1	1	4	13	1	1	10	25	29	6	7	3	12	14	11	12	7	6	5
4033-10	99.4	1	8	9	1	10	2	7	13	2	1	5	1	7	16	18	4	5	22	5		1	2	1	5	3	1	1	1	1	5	1	1	13	1	1	10	25	8	6	7	10	16	3	19	12	7	3	16
619s072	99.5	4	10	9	1	10	5	9	1	1	1		3	8	16	18	5	2	62	5	20	4	4	4	4	3	1	8	4	28	1	1	11	27	1	1	48	75	2	2	4	11	49	42	55	50	7	1	43
2604STDY5519042	99.4	35	1	51	1	61	2	1	1	1	1	1	1	5	5	46	5	5	22	5		1	5	22	5	6	1	8	5	3	11	1	4	64	1	1	1	1	2	6	9	9	5	4	4	2	7	6	5
A-277-02-2-03	99.3	10	24	150	1	51	10	22	16	1	1		5	5	23	49	5	1	55	23		11	5	25	4	16	1	8	1	1	16	14	4	108	6	29	11	60	2	39	17	23	43	5	40	41	7	1	34
A-278-05-2-08	99.7	4	1	1	1	1	1	30	21	2	1	5	1	10	22	34	4	5	22	5		1	2	1	5	3	1	1	1	1	5	1	1	13	1	1	10	44	12	12	9	10	16	3	19	12	7	3	16
A-277-02-2-08	99.3	10	24	150	1	51	10	22	16	1	1		5	5	23	49	5	1	55	23		11	5	25	4	16	1	8	1	1	16	14	4	108	6	29	11	60	2	39	17	23	43	5	40	41	7	1	34
A-266-02-1-07	99.7	1	8	38	1	10	5	9	1	2	1	5	1	10	22	34	4	5	22	5		1	2	1	5	3	1	15	1	1	1	1	1	13	1	1	10	44	12	12	9	10	16	3	3	115	7	3	16
2604STDY5519112	99.4	4	1	1	1	73	1	60	22	1	1		1	34	26	10	4	5	22	12		6	2	1	5	6	1	8	3	1	1	2	4	4	1	1	1	1	2	39	9	9	62	4	3	71	7	3	16
A-175-05-2-02	99.6	4	1	1	1	30	1	7	12	1	1		3	8	6	26	5	5	32	13		6	2	1	5	6	1	8	5	18	1	1	4	13	1	1	10	25	128	6	7	3	12	14	11	12	7	6	5
A-058-02-2-08	99.5	11	15	6	1	18	2	12	2	1	1		1	5	6	61	5	1	134	2		38	1	1	2	6	1	1	1	1	1	1	4	4	2	9	17	19	2	55	17	11	43	3	3	29	7	3	16
A-177-01-2-10	99.4	53	24	82	1	74	2	2	2	1	1		19	7	23	91	4	5	41	2	1	1	6	4	5	17	1	33	3	71	1	1	4	5	6	1	15	47	27	62	4	6	64	4	74	1	1	1	5
2604STDY5519123	99.6	4	1	5	1	30	1	7	40	2	1	5	1	18	6	26	4	5	22	5		1	2	1	5	3	1	1	1	1	1	1	4	28	6	15	62	109	25	25	4	9	9	10	3	29	7	3	5
619s005	99.5	34	8	9	1	10	2	7	21	2	1	5	1	7	16	18	5	18	53	2	1	17	5	1	4	3	1	8	1	25	21	1	4	38	1	1	10	58	8	6	7	3	9	10	4	1	1	1	33
A-107-05-2-06	99.5	4	8	9	1	10	1	44	6	2	1	5	1	7	6	7	5	7	8	27		1	2	26	4	6	1	22	1	28	1	1	4	13	1	1	10	34	25	25	4	3	4	3	3	29	7	3	5
619s085	99.5	35	1	51	1	61	2	1	1	1	1	1	1	5	5	46	5	5	50	2		1	5	22	5	6	1	8	5	3	11	1	4	64	1	1	1	1	2	39	9	10	16	3	19	12	7	3	16
A-058-02-2-02	99.4	11	15	6	1	18	2	12	2	1	1		1	5	6	61	5	1	134	2		38	1	1	2	6	1	1	1	1	1	1	4	4	2	9	17	19	2	55	17	11	43	3	3	29	7	3	16
2604STDY5518971	99.5	4	1	5	1	30	1	9	22	1	1		15	4	26	26	4	5	28	28		1	5	1	5	6	1	23	15	32	5	1	4	53	16	7	1	61	43	40	7	9	5	4	4	14	7	1	33
A-229-05-2-02	99.7	1	8	38	1	10	5	9	1	2	1	5	1	10	22	34	4	5	22	5		1	2	1	5	3	1	15	1	1	1	1	1	13	1	1	10	44	12	12	9	10	16	3	19	12	7	3	16
619s088	99.5	1	8	9	1	10	2	7	13	2	1	5	1	7	16	18	4	5	22	5		1	2	1	5	3	1	1	1	1	5	1	1	13	1	1	10	25	8	6	7	10	16	3	19	12	7	3	16
A-041-05-2-07	99.6	4	1	5	1	30	1	7	40	2	1	5	1	18	6	26	4	5	22	5		1	2	1	5	3	1	1	1	1	1	1	4	28	6	15	62	109	25	25	4	9	9	10	3	29	7	3	5
A-202-02-1-06	99.5	44	8	65	1	10	5	23	2	1	1		1	18	6	34	4	5	8	2		1	2	26	2	5	1	13	5	18	1	1	4	13	1	1	11	82	12	6	7	20	44	3	59	54	4	1	8
2604STDY5518991	99.6	1	8	9	1	151	1	7	18	2	1	5	1	46	16	18	2	24	155	24	20	4	4	4	4	3	1	38	4	28	1	1	4	13	1	1	10	138	25	25	4	3	4	3	3	29	7	3	5
4094-225	99.5	1	8	9	1	10	1	76	13	2	1	5	1	10	28	18	5	2	1	24	20	4	4	4	4	3	1	8	4	28	1	1	4	84	1	7	48	150	2		4	11	49	42	55	90	1	1	70
619s105	99.5	11	15	6	1	18	2	12	2	1	1		1	5	6	1	8	5	34	2		4	2	1	5	6	1	1	1	1	1	2	4	4	2	9	17	191	2	39	17	11	43	3	3	29	7	3	16
7403	99.5	4	17	1	1	1	1	7	21	2	1	5	1	10	6	26	4	5	22	16		4	4	1	5	6	1	3	4	26	5	1	4	13	1	1	10	15	12	12	9	10	16	3	3	29	7	3	5
A-266-02-1-03	99.6	4	1	5	1	121	5	30	21	2	1	5	1	10	22	34	4	5	22	5		1	2	1	5	3	1	1	1	1	5	1	1	13	1	1	10	254	12	12	9	10	16	3	19	12	7	3	16
A-229-05-2-07	99.6	1	8	38	1	10	5	9	1	2	1	5	1	10	22	34	4	5	22	5		1	2	1	5	3	1	15	1	1	1	1	1	13	1	1	10	44	12	12	9	10	16	3	19	12	7	3	16
A-050-05-2-04	99.7	1	45	5	1	121	5	30	21	2	1	5	1	10	22	34	4	5	22	5		1	2	1	5	3	1	1	1	1	5	1	1	13	1	1	10	44	12	12	9	10	16	3	3	115	7	3	16
47W_S67	99.1	4	1	5	1	61	2	32	22	1	1		3	4	2	49	3	20	132	2		1	5	22	5	6	1	21	18	3	11	1	4	6	1	33	47	74	28	47	4	6	104	3	130	2	3	1	11
A-277-02-2-04	99.3	10	24	150	1	51	10	22	16	1	1		5	5	23	49	5	1	55	23		11	5	25	4	16	1	8	1	1	16	14	4	108	6	29	11	60	2	39	17	23	43	5	40	41	7	1	34
A-041-05-2-02	99.6	4	1	5	1	30	1	7	40	2	1	5	1	18	6	26	4	5	22	5		1	2	1	5	3	1	1	1	1	1	1	4	28	6	15	62	109	25	25	4	9	9	10	3	29	7	3	5
2604STDY5518981	99.3	53	24	82	1	74	2	2	2	1	1		19	7	23	91	4	5	41	2	1	1	6	4	5	17	1	33	3	71	1	1	4	5	6	1	15	47	27	62	4	6	64	4	74	1	1	1	5
21013	99.5	11	94	53	1	39	2	14	17	2	1	5	1	10	2	18	2	41	182	2		1	5	4	4	6	1	15	3	99	11	1	1	13	1	1	37	240	2	62	4	6	28	41	35	2	3	1	11
4044-138	99.5	1	8	9	1	10	2	7	13	2	1	5	1	7	16	18	4	5	129	5		1	2	1	5	3	1	1	1	1	5	1	1	13	1	1	10	25	8	6	7	10	16	3	19	12	7	3	16
619s004	99.4	4	17	142	1	27	1	103	2	1	1		3	5	52	1	5	2	1	24	20	4	4	4	4	3	1	8	4	28	1	1	11	27	1	7	48	75	2	2	4	6	1	78	3	50	7	1	43
A-107-05-2-05	99.5	11	15	6	1	18	7	12	2	2	1	1	5	8	2	1	2	41	165	2		4	5	9	5	6	1	8	7	11	1	1	5	4	2	9	17	19	2	2	4	6	18	16	15	15	7	9	11
A-161-02-1-02	99.2	4	1	195	1	147	1	17	22	1	1		3	10	6	10	5	5	1	2		48	5	1	1	49	1	21	18	92	1	1	4	132	1	77	47	267	126	39	17	23	5	4	4	1	1	1	5
7801	99.5	4	17	1	1	1	1	7	21	2	1	5	1	10	6	26	4	5	22	16		4	4	1	5	6	1	3	4	26	5	1	4	13	1	1	10	15	12	12	9	10	16	3	3	29	7	3	118
619s084	99.5	1	8	9	1	10	2	7	13	2	1	5	1	7	16	18	4	5	22	5		1	2	1	5	3	1	1	1	1	5	1	1	13	1	1	10	25	8	6	7	10	16	3	19	12	7	3	16
64W_S75	99.4	4	1	1	1	1	2	108	1	1	1		1	10	6	34	4	1	8	5		1	11	1	4	17	1	3	3	3	1	2	4	66	1	1	77	201	65	79	1	1	1	1	1	81	17	1	63
A-107-05-2-10	99.5	4	8	9	1	10	1	44	6	2	1	5	1	7	6	7	5	7	8	27		1	2	26	4	6	1	22	1	28	1	1	4	13	1	1	10	34	25	25	4	3	4	3	3	29	7	3	5
44W_S64	99.1	4	1	5	1	61	2	32	22	1	1		3	4	2	49	3	20	132	2		1	5	22	5	6	1	21	18	3	11	1	4	6	1	33	47	74	28	47	4	6	104	3	130	2	3	1	11
48	99.5	1	8	9	1	10	2	7	13	2	1	5	1	7	16	18	4	5	22	5		1	2	1	5	3	1	1	1	1	5	1	1	13	1	1	10	25	8	6	7	10	16	3	19	12	7	3	16
619s066	98.7	2	1	13	1	62	2	1	1	1	1		5	28	26	25	4	5	8	5		1	5	1	2	3	1	8	4	28	1	25	20	33	11	7	48	75	2	2	4	11	53	42	55	22	3	2	20
A-041-05-2-08	99.6	4	1	5	1	30	1	7	40	2	1	5	1	18	6	26	4	5	22	5		1	2	1	5	3	1	1	1	1	1	1	4	28	6	15	62	109	25	25	4	9	9	10	3	29	7	3	5
8400	99.5	4	17	1	1	1	1	7	21	2	1	5	1	10	6	26	4	5	22	16		4	4	1	5	6	1	3	4	26	5	1	4	13	1	1	10	15	12	12	9	10	16	3	3	29	7	3	5
619s074	98.8	2	1	13	1	62	2	1	1	1	1		5		26	25	4	5	8	5		1	5	1	2	3	1	8	4	28	1	1	20	33	11	7	48	75	2	2	4	11	53	42	55	22	3	2	20
35	99.2	4	10	9	1	10	5	9	1	1	1		3	8	16	18	5	2	62	5	20	4	4	4	4	3	1	8	4	28	1	1	11	27	23	1	48	75	2	2	4	11	49	42	55	50	7	1	43
A-278-05-2-10	99.7	4	1	1	1	1	1	30	21	2	1	5	1	10	22	34	4	5	22	5		1	2	1	5	3	1	1	1	1	5	1	1	13	1	1	10	44	12	12	9	10	16	3	19	12	7	3	16
2604STDY5518941	99.2	4	1	195	1	147	1	17	22	1	1		3	10	6	10	5	5	1	2		48	5	1	1	49	1	21	18	92	1	1	4	132	1	77	47	267	126	39	17	23	5	4	4	1	1	1	5
619s010	99.4	1	8	9	1	10	1	23	13	2	1	5	1	10	28	18	5	2	1	24	20	4	4	4	4	3	1	8	15	1	5	1	1	13	1	1	10	44	12	12	9	10	16	3	19	2	7	1	85
A-161-02-1-06	99.6	4	8	9	1	10	1	44	6	2	1	5	1	7	6	7	5	7	8	27		1	2	26	4	6	1	22	1	28	1	1	4	13	1	1	10	34	25	25	4	3	4	3	3	29	7	3	5
A-177-01-2-04	99.3	53	24	82	1	74	2	2	2	1	1		19	7	23	91	4	5	41	2	1	1	6	4	5	17	1	33	3	71	1	1	4	5	6	1	15	47	27	62	4	6	64	4	74	1	1	1	5
619s011	99.3	4	1	142	1	58	1	9	17	1	1		2	5	22	26	9	7	128	2		1	2	1	2	5	1	13	5	18	1	1	4	13	1	7	48	75	2	2	4	48	49	42	55	114	1	1	33
A-175-05-2-08	99.5	4	1	5	1	30	1	7	40	2	1	5	1	18	6	26	4	5	22	5		1	2	1	5	3	1	1	1	1	1	1	4	28	6	15	62	109	25	25	4	9	9	10	3	29	7	3	5
15 96	99.5	4	10	9	1	10	5	9	1	1	1		3	8	16	18	5	2	62	5	20	4	4	4	4	3	1	8	4	28	1	1	11	27	1	1	48	75	2	2	4	11	49	42	55	50	7	1	43
A-055-05-1-10	99.5	4	8	9	1	10	2	7	6	2	1	5	1	7	6	7	5	7	8	2		4	5	1	4	6	1	4	6	7	3	1	4	10	1	1	10	11	8	6	7	3	9	10	4	1	1	1	5
A-050-05-2-09	99.6	4	1	5	1	30	1	9	22	1	1		15	4	26	26	4	5	28	28		1	5	1	5	6	1	23	15	32	5	1	4	53	16	63	16	193	2	2	4	6		3	3	29	7	3	5
A-177-01-2-09	99.4	53	24	82	1	74	2	2	2	1	1		19	7	23	91	4	5	41	2	1	1	6	4	5	17	1	33	3	71	1	1	4	5	6	1	15	47	27	62	4	6	64	4	74	1	1	1	5
115	99.5	4	10	9	1	10	5	9	1	1	1		3	8	16	18	5	2	62	5	20	4	4	4	4	3	1	8	4	28	1	1	11	27	1	1	48	75	2	2	4	11	49	42	55	50	7	45	43
2604STDY5518931	99.5	4	8	9	1	10	2	7	6	2	1	5	1	5	6	10	5	5	50	2		1	5	22	5	6	1	8	5	3	11	1	4	10	1	1	10	80	26	24	31	10	16	27	4	1	1	1	5
A-055-05-1-05	99.5	4	1	5	1	30	1	9	22	1	1		15	4	26	26	4	5	28	28		1	5	1	5	6	1	23	15	32	5	1	4	53	16	7	1	61	43	40	7	9	5	4	4	14	7	1	33
A-266-02-1-05	99.5	4	1	6	1	27	1	9	17	2	9	5	1	7	16	74	1	5	98	2		29	1	1	4	17	1	3	3	3	1	2	4	66	1	1	77	135	65	79	1	1	1	1	1	81	17	1	63
619s067	99.5	4	10	9	1	10	5	9	1	1	1		3	8	16	18	5	2	62	5	20	4	4	4	4	3	1	8	4	28	1	1	11	27	1	1	48	75	2	2	4	11	49	42	55	50	7	1	43
A-161-02-1-07	99.5	4	8	9	1	10	1	44	6	2	1	5	1	7	6	7	5	7	8	27		1	2	26	4	6	1	22	1	28	1	1	4	13	1	1	10	34	25	25	4	3	4	3	3	29	7	3	5
619s078	99.5	1	8	9	1	10	2	7	13	2	1	5	1	7	16	18	4	5	22	5		1	2	1	5	3	1	1	1	1	5	1	1	13	1	1	10	25	8	6	7	10	16	3	19	12	7	3	16
A-107-05-2-07	99.5	4	8	9	1	10	1	44	6	2	1	5	1	7	6	7	5	7	8	27		1	2	26	4	6	1	22	1	28	1	1	4	13	1	1	10	34	25	25	4	3	4	3	3	29	7	3	5
A-161-02-1-03	99.6	4	8	9	1	10	1	44	6	2	1	5	1	7	6	7	5	7	8	27		1	2	26	4	6	1	22	1	28	1	1	4	13	1	1	10	34	25	25	4	3	4	3	3	29	7	3	5
91W_S76	99.3	4	1	1	1	1	2	108	1	1	1		1	10	6	34	4	1	8	5		1	11	1	4	17	1	3	3	3	1	2	4	66	1	1	77	201	65	79	1	1	1	1	1	81	17	1	63
413	99.5	4	10	9	1	10	5	9	1	1	1		3	8	16	18	5	2	62	5	20	4	4	4	4	3	1	8	4	28	1	1	11	27	1	1	48	75	2	2	4	11	49	42	55	50	7	1	43
619s082	99.5	1	8	9	1	10	2	7	13	2	1	5	1	7	16	18	4	5	22	5		1	2	1	5	3	1	1	1	1	5	1	1	13	1	1	10	25	8	6	7	10	16	3	19	12	7	3	16
35 96	99.5	43	15	45	1	58	1	7	12	1	1		5	8	6	26	9	7	30	11		1	2	26	2	5	1	13	5	18	1	1	4	13	1	1	10	25	29	6	7	3	12	14	11	12	7	6	5
2604STDY5519180	99.5	4	1	5	1	30	1	9	22	1	1		34	4	2	26	4	5	28	28		1	5	25	4	44	1	8	1	1	60	1	4	53	16	7	1	61	43	40	7	9	5	4	4	14	7	1	33
A-041-05-2-03	99.5	4	1	5	1	30	1	26	2	2	1		1	5	4	26	3	7	11	24		1	5	1	4	3	1	1	1	1	1	2	4	1	1	1	97	192	2	24	7	9	9	54	122	1	1	1	5
A-064-05-2-06	99.5	4	1	5	1	30	1	60	2	1	1		3	40	6	26	1	7	8	5		1	5	1	4	6	1	22	1	28	1	1	4	13	1	1	10	15	12	151	7	3	12	14	10	102	3	44	84
A-281-02-2-10	99.6	43	15	45	1	58	1	7	12	1	1		5	8	6	26	9	7	30	11		1	2	26	2	5	1	13	5	18	1	1	4	13	1	1	10	25	29	6	7	3	12	14	11	12	7	6	5
457 96	99.5	4	10	9	1	10	5	9	1	1	1		3	8	16	18	5	2	62	5	20	4	4	4	4	3	1	8	4	28	1	1	11	27	1	1	48	75	2	2	4	11	49	42	55	50	7	1	43
A-229-05-2-09	99.7	1	8	38	1	10	5	9	1	2	1	5	1	10	22	34	4	5	22	5		1	2	1	5	3	1	15	1	1	1	1	1	13	1	1	10	44	12	12	9	10	16	3	19	12	7	3	16
10	99.5	1	8	9	1	10	2	7	13	2	1	5	1	8	16	18	5	2	53	2	1	17	5	1	4	3	1	8	1	25	21	1	4	38	1	7	41	57	8	89	4	11	49	10	55	50	7	1	43
A-281-02-2-03	99.6	4	1	6	1	27	1	1	1	1	1	1	1	5	5	46	5	43	50	2		4	4	22	5	3	1	3	3	3	16	3	4	13	1	15	24	25	96	39	9	10	16	3	3	14	7	6	5
619s069	99.4	4	10	9	1	10	5	9	1	1	1		3	8	16	18	5	2	62	5	20	4	4	4	4	3	1	8	4	28	1	1	11	27	1	1	48	75	2	2	4	11	49	42	55	50	7	1	43
2604STDY5519231	99.6	4	8	9	1	10	2	7	6	2	1	5	1	7	6	7	5	7	8	2		4	5	1	4	6	1	4	6	7	3	1	4	10	1	1	10	11	8	6	7	3	9	10	4	1	1	1	5
A-266-02-1-10	99.5	4	1	6	1	27	1	9	17	2	9	5	1	7	16	74	1	5	98	2		29	1	1	4	17	1	3	3	3	1	2	4	66	1	1	77	135	65	79	1	1	1	1	1	81	17	1	63
2604STDY5518900	99.6	4	1	5	1	30	1	7	40	2	1	5	1	18	6	26	4	5	22	5		1	2	1	5	3	1	1	1	1	1	1	4	28	6	15	62	109	25	25	4	9	9	10	3	29	7	3	5
A-277-02-2-06	99.3	10	24	150	1	51	10	22	16	1	1		5	5	23	49	5	1	55	23		11	5	25	4	16	1	8	1	1	16	14	4	108	6	29	11	60	2	39	17	23	43	5	40	41	7	1	34
4086-21	99.5	4	10	9	1	10	5	9	1	1	1		3	8	16	18	5	2	62	5	20	4	4	4	4	3	1	8	4	28	1	1	11	27	1	1	48	75	2	2	4	11	49	42	55	50	7	1	43
A-278-05-2-04	99.7	4	1	1	1	1	1	30	21	2	1	5	1	10	22	34	4	5	22	5		1	2	1	5	3	1	1	1	1	5	1	1	13	1	1	10	44	12	12	9	10	16	3	19	12	7	3	16
619s079	99.5	1	8	9	1	10	2	7	13	2	1	5	1	7	16	18	4	5	22	5		1	2	1	5	3	1	1	1	1	5	1	1	13	1	1	10	25	8	6	7	10	16	3	19	12	7	3	16
A-041-05-2-09	99.6	4	1	5	1	30	1	7	40	2	1	5	1	18	6	26	4	5	22	5		1	2	1	5	3	1	1	1	1	1	1	4	28	6	15	62	109	25	25	4	9	9	10	3	29	7	3	5
2604STDY5519143	99.6	4	17	9	1	10	5	9	17	2	1	1	2	5	16	112	5	2	1	24	20	4	4	4	4	3	1	8	4	26	21	1	4	33	1	7	48	89	12	12	4	11	49	42	55	50	7	1	43
A-095-05-2-02	99.5	4	8	9	1	10	2	7	6	2	1	5	1	5	6	10	5	5	50	2		1	5	22	5	6	1	8	5	3	11	1	4	10	1	1	10	80	26	24	31	10	16	27	4	1	1	1	5
45S_S65	99.2	87	24	149	1	1	1	106	57	1	1	1	1	4	2	5	2	2	133	5		1	12	4	5	17	1	33	6	1	15	2	4	4	2	68	103	47	2	65	55	6	105	5	62	19	7	1	29
2604STDY5519011	99.7	1	8	38	1	10	5	9	1	2	1	5	1	10	22	34	4	5	22	5		1	2	1	5	3	1	15	1	1	1	1	1	13	1	1	10	44	12	12	9	10	16	3	3	115	7	3	16
A-161-02-1-08	99.6	4	8	9	1	10	1	44	6	2	1	5	1	7	6	7	5	7	8	27		1	2	26	4	6	1	22	1	28	1	1	4	13	1	1	10	34	25	25	4	3	4	3	3	29	7	3	5
A-175-05-2-04	99.6	4	1	1	1	30	1	7	12	1	1		3	8	6	26	5	5	32	13		6	2	1	5	6	1	8	5	18	1	1	4	13	1	1	10	25	128	6	7	3	12	14	11	12	7	6	5
A-055-05-1-03	99.5	4	1	6	1	18	7	12	2	2	1	1	5	5	1	1	5	2	156	2		4	4	22	5	5	1	13	5	18	1	1	4	13	1	1	10	25	29	139	7	3	125	3	3	48	1	47	95
A-055-05-1-08	99.5	4	8	9	1	10	2	7	6	2	1	5	1	7	6	7	5	7	8	2		4	5	1	4	6	1	4	6	7	3	1	4	10	1	1	10	11	8	6	7	3	9	10	4	1	1	1	5
A-175-05-2-05	99.5	4	1	5	1	30	1	7	40	2	1	5	1	18	6	26	4	5	22	5		1	2	1	5	3	1	1	1	1	1	1	4	28	6	15	62	109	25	25	4	9	9	10	3	29	7	3	5
7803	99.5	4	17	204	1	10	5	154	17	2	1	1	2	5	16	112	5	2	1	24	20	4	4	4	4	3	1	8	4	28	1	1	11	27	1	7	48	75	2	2	4	11	49	42	166	50	7	1	43
A-177-01-2-07	99.4	53	24	82	1	74	2	2	2	1	1		19	7	23	91	4	5	41	2	1	1	6	4	5	17	1	33	3	71	1	1	4	5	6	1	15	47	27	62	4	6	64	4	74	1	1	1	5
4	99.5	1	8	9	1	10	1	76	13	2	1	5	1	10	28	18	5	2	1	24	20	4	4	4	4	3	1	8	4	28	1	1	4	84	1	7	48	150	2		4	11	49	42	55	90	1	1	70
9501	99.5	4	17	204	1	10	5	9	17	2	1	1	2	5	16	112	5	2	1	24	20	4	4	4	4	3	1	8	4	28	1	1	11	27	1	7	48	75	2	2	4	11	49	42	166	50	7	1	43
A-050-05-2-07	99.6	4	1	5	1	30	1	9	22	1	1		15	4	26	26	4	5	28	28		1	5	1	5	6	1	23	15	32	5	1	4	53	16	63	16	193	2	2	4	6		3	3	29	7	3	5
49W_S68	99.2	4	1	5	1	61	2	32	22	1	1		3	4	2	49	3	20	132	2		1	5	22	5	6	1	21	18	3	11	1	4	6	1	33	47	74	28	47	4	6	104	3	130	2	3	1	11
1026b	99.5	11	15	6	1	18	7	12	2	2	1	1	5	5	1	1	5	9	16	2		4	5	9	5	6	1	8	7	11	1	1	5	4	2	9	17	19	2	2	4	6	18	16	15	15	7	9	11
2604STDY5519092	99.4	88	1	61	1	30	1	38	8	1	1		3	8	6	1	8	5	8	5		1	5	1	4	3	1	1	1	72	1	1	4	109	1	1	77	90	12	12	17	6	1	81	132	119	4	2	5
708a	98.2	1	1	1	1	1	1	1	1	1	1	1	1	1	1	1	1	1	1	2		1	5	1	5	6	1	8	1	19	1	1	4	28	6	15	11	198	26	24	13	15	27	5	11	12	1	1	5
2604STDY5519315	99.5	4	1	1	1	30	1	102	6	2	1	5	1	18	6	26	4	5	22	5		1	2	1	5	3	1	1	36	1	5	1	4	13	1	1	10	34	25	25	4	3	4	3	3	29	7	3	5
A-177-01-2-02	99.4	53	24	82	1	74	2	2	2	1	1		19	7	23	91	4	5	41	2	1	1	6	4	5	17	1	33	3	71	1	1	4	5	6	1	15	47	27	62	4	6	64	4	74	1	1	1	5
A-202-02-1-08	99.5	4	1	5	1	30	1	9	22	1	1		15	4	26	26	4	5	28	28		1	5	1	5	6	1	23	15	32	5	1	4	53	16	7	1	61	43	40	7	9	5	4	4	14	7	1	33
A-202-02-1-03	99.5	4	1	5	1	30	1	9	22	1	1		15	4	26	26	4	5	28	28		1	5	1	5	6	1	23	15	32	5	1	4	53	16	7	1	61	43	40	7	9	5	4	4	14	7	1	33
A-058-02-2-10	99.5	11	15	6	1	18	2	12	2	1	1		1	5	6	61	5	1	134	2		38	1	1	2	6	1	1	1	1	1	1	4	4	2	9	17	19	2	55	17	11	43	3	3	29	7	3	16
A-058-02-2-05	99.5	11	15	6	1	18	2	12	2	1	1		1	5	6	61	5	1	134	2		38	1	1	2	6	1	1	1	1	1	1	4	4	2	9	17	19	2	55	17	11	43	3	3	29	7	3	16
A-099-05-2-07	99.2	4	1	196	1	44	1	7	2	1	1	1	1	4	53	1	14	5	29	13		1	5	22	2	18	1	8	1	28	5	3	4	26	1	7	15	234	127	2	64	6	108	1	3	1	3	1	11
2604STDY5518961	99.6	4	8	9	1	10	1	44	6	2	1	5	1	7	6	7	5	7	8	27		1	2	26	4	6	1	22	1	28	1	1	4	13	1	1	10	34	25	25	4	3	4	3	3	29	7	3	5
A-229-05-2-04	99.6	1	8	38	1	10	5	9	1	2	1	5	1	10	22	34	4	5	22	5		1	2	1	5	3	1	15	1	1	1	1	1	13	1	1	10	44	12	12	9	10	16	3	19	12	7	3	16
A-050-05-2-08	99.5	1	8	9	1	10	1	7	18	2	1	5	1	46	16	18	2	5		24		1	1	1	2	6	1	8	4	68	16	1	1	1	1	1	28	75	28	24	7	3	5	4	123	15	7	6	6
2604STDY5518910	99.4	11	15	6	1	18	2	12	2	1	1		1	5	6	61	5	1	134	2		38	1	1	2	6	1	1	1	1	1	1	4	4	2	9	17	19	2	55	17	11	43	3	3	29	7	3	16
4802	99.5	43	15	45	1	58	1	7	12	1	1		5	8	6	26	9	7	30	11		1	2	26	2	5	1	13	5	18	1	1	4	13	1	1	10	25	29	6	7	3	12	14	11	12	7	6	5
53W_S72	99.6	4	1	5	1	121	5	30	21	2	1	5	1	10	22	34	4	5	22	5		1	2	1	5	3	1	1	1	1	5	1	1	13	1	1	10	44	12	12	9	10	16	3	19	12	7	3	16
1106b	99.1	4	8	9	1	10	2	7	6	2	1	5	1	7	6	7	5	7	8	2		4	5	1	4	6	1	4	6	7	3	1	4	10	1	1	10	11	8	6	7	3	9	10	4	1	1	1	5
A-099-05-1-02	99.2	4	1	195	1	147	1	17	22	1	1		3	10	6	10	5	5	1	2		48	5	1	1	49	1	21	18	92	1	1	4	132	1	77	47	267	126	39	17	23	5	4	4	1	1	1	5
A-055-05-1-09	99.5	4	1	6	1	18	7	12	2	2	1	1	5	5	1	1	5	2	156	2		4	4	22	5	5	1	13	5	18	1	1	4	13	1	1	10	25	29	139	7	3	125	3	3	48	1	47	95
2604STDY5518879	99.5	4	1	5	1	30	1	26	2	2	1		1	5	4	26	3	7	11	24		1	5	1	4	3	1	1	1	1	1	2	4	1	1	1	97	192	2	24	7	9	9	54	122	1	1	1	5
147	99.5	4	10	9	1	10	5	9	1	1	1		3	8	16	18	5	2	62	5	20	4	4	4	4	3	1	8	4	28	1	1	11	27	1	1	48	75	2	2	4	11	49	42	55	50	7	1	43
A-055-05-1-04	99.6	1	1	5	1	30	1	22	22	1	1		15	4	26	26	4	5	28	28		1	5	1	5	6	1	23	15	32	5	1	4	53	16	1	31	136	65	79	1	3	12	14	155	1	1	1	1
2604STDY5519021	99.3	10	24	150	1	51	10	22	16	1	1		5	5	23	49	5	1	55	23		11	5	25	4	16	1	8	1	1	16	14	4	108	6	29	11	60	2	39	17	23	43	5	40	41	7	1	34
A-041-05-2-05	99.6	4	1	5	1	30	1	7	40	2	1	5	1	18	6	26	4	5	22	5		1	2	1	5	3	1	1	1	1	1	1	4	28	6	15	62	109	25	25	4	9	9	10	3	29	7	3	5
7400	99.5	1	8	151	1	178	1	76	13	2	1	1	2	5	16	112	5	2	1	24	20	4	4	4	4	3	1	8	4	28	1	1	11	27	1	7	48	75	2	2	4	11	49	42	166	114	1	1	33
A-177-01-2-03	99.4	53	24	82	1	74	2	2	2	1	1		19	7	23	91	4	5	41	2	1	1	6	4	5	17	1	33	3	71	1	1	4	5	6	1	15	47	27	62	4	6	64	4	74	1	1	1	5
2746b	99.5	4	1	1	1	30	1	7	12	1	1		3	8	6	26	5	5	32	13		6	2	1	5	6	1	8	5	18	1	1	4	13	1	1	10	25	29	6	7	3	12	14	11	12	7	6	5
A-161-02-1-04	99.6	4	8	9	1	10	1	44	6	2	1	5	1	7	6	7	5	7	8	27		1	2	26	4	6	1	22	1	28	1	1	4	13	1	1	10	34	25	25	4	3	4	3	3	29	7	3	5
A-161-02-1-09	99.6	4	8	9	1	10	1	44	6	2	1	5	1	7	6	7	5	7	8	27		1	2	26	4	6	1	22	1	28	1	1	4	13	1	1	10	34	25	25	4	3	4	3	3	29	7	3	5
9501KV	99.5	4	17	204	1	10	5	9	17	2	1	1	2	5	16	112	5	2	1	24	20	4	4	4	4	3	1	8	4	28	1	1	11	27	1	7	48	75	2	2	4	11	49	42	166	50	7	1	43
A-107-05-2-04	99.5	4	8	9	1	10	1	44	6	2	1	5	1	7	6	7	5	7	8	27		1	2	26	4	6	1	22	1	28	1	1	4	13	1	1	10	34	25	25	4	3	4	3	3	29	7	3	5
17 96	99.5	4	10	9	1	10	5	9	1	1	1		3	8	16	18	5	2	62	5	20	4	4	4	4	3	1	8	4	28	1	1	11	27	1	1	48	75	2	2	4	11	49	42	55	50	7	31	43
490	98.8	2	1	13	1	62	2	1	1	1	1		5	28	26	25	4	5	8	5		1	5	1	2	3	1	8	4	28	1	25	20	33	11	7	48	75	2	2	4	11	53	42	55	22	3	2	20
60W_S74	99.4	4	74	6	1	30	1	9	2	1	1		3	8	6	10	5	5	1	2		1	5	1	4	6	1	1	1	6	1	1	4	13	1	1	52	15	2	55	56	10	16	3	3	14	7	6	5
A-099-05-2-10	99.2	1	8	9	1	10	1	7	18	2	1	5	1	46	16	18	2	24	99	2	1	1	14	26	4	3	1	26	3	28	1	42	4	10	1	1	135	268	12	138	2	65	9	34	69	122	1	2	50
A-041-05-2-10	99.6	4	1	5	1	30	1	7	40	2	1	5	1	18	6	26	4	5	22	5		1	2	1	5	3	1	1	1	1	1	1	4	28	6	15	62	109	25	25	4	9	9	10	3	29	7	3	5
A-041-05-2-06	99.6	4	1	5	1	30	1	7	40	2	1	5	1	18	6	26	4	5	22	5		1	2	1	5	3	1	1	1	1	1	1	4	28	6	15	62	109	25	25	4	9	9	10	3	29	7	3	5
43S_S63	99.2	47	73	148	1	13	2	2	2	1	1		17	48	53	35	6	7	8	24	5	4	4	1	4	3	1	3	1	3	16	3	4	10	6	67	102	47	28	118	54	3	5	4	4	19	1	1	5
2604STDY5518889	99.6	4	1	5	1	30	1	9	22	1	1		15	4	26	26	4	5	28	28		1	5	1	5	6	1	23	15	32	5	1	4	53	16	63	16	193	2	2	4	6		3	3	29	7	3	5
A-050-05-2-10	99.7	1	45	5	1	121	5	30	21	2	1	5	1	10	22	34	4	5	22	5		1	2	1	5	3	1	1	1	1	5	1	1	13	1	1	10	44	12	12	9	10	16	3	3	115	7	3	16
A-161-02-1-10	99.6	4	8	9	1	10	1	44	6	2	1	5	1	7	6	7	5	7	8	27		1	2	26	4	6	1	22	1	28	1	1	4	13	1	1	10	34	25	25	4	3	4	3	3	29	7	3	5
8	99.6	34	8	9	1	10	2	7	21	2	1	5	1	7	16	18	5	18	53	2	1	17	5	1	4	3	1	8	1	25	21	1	4	38	1	1	10	58	8	6	7	3	9	10	4	1	1	1	33
A-050-05-2-02	99.7	1	45	5	1	121	5	30	21	2	1	5	1	10	22	34	4	5	22	5		1	2	1	5	3	1	1	1	1	5	1	1	13	1	1	10	44	12	12	9	10	16	3	3	115	7	3	16
619s065	99.5	4	10	9	1	10	5	9	1	1	1		3	8	16	18	5	2	62	5	20	4	4	4	4	3	1	8	4	28	1	1	11	27	1	1	48	75	2	2	4	11	49	42	55	50	7	1	43
619s008	99.5	34	8	9	1	10	2	7	21	2	1	5	1	7	16	18	5	18	53	2	1	17	5	1	4	3	1	8	1	25	21	1	4	38	1	1	10	58	8	6	7	3	9	10	4	1	1	1	33
4090-0390	99.5	4	10	9	1	10	5	9	1	1	1		3	8	16	18	5	2	62	5	20	4	4	4	4	3	1	8	4	28	1	1	11	27	1	1	48	75	2	2	4	11	49	42	55	50	7	1	43
612	99.5	4	10	9	1	10	5	9	1	1	1		3	8	16	18	5	2	62	5	20	4	4	4	4	3	1	8	4	28	1	1	11	27	1	1	48	75	2	2	4	11	49	42	55	50	7	1	43
2125	99.5	4	8	9	1	10	2	23	1	1	1	5	1	7	28	18	5	7	8	2		4	5	1	4	6	1	4	6	7	3	1	4	10	1	1	10	11	8	6	7	3	9	4	172	12	3	1	5
A-175-05-2-06	99.5	4	1	5	1	30	1	9	22	1	1		15	4	26	26	4	5	28	28		1	5	1	5	6	1	23	15	32	5	1	4	53	16	7	1	61	43	40	7	9	5	4	4	14	7	1	33
9601	99.5	4	17	204	1	10	5	9	17	2	1	1	2	5	16	112	5	2	1	24	20	4	4	4	4	3	1	8	4	28	1	1	11	27	1	7	48	75	2	2	4	11	49	42	166	50	7	1	43
619s093	99.5	4	1	1	1	30	1	102	6	2	1	5	1	18	6	26	4	5	22	5		1	2	1	5	3	1	1	36	1	5	1	4	13	1	1	10	34	25	25	4	3	4	3	3	29	7	3	5
4094-0081	99.5	1	8	9	1	10	2	7	13	2	1	5	1	7	16	18	4	5	22	5		1	2	1	5	3	1	1	1	1	5	1	1	13	1	1	10	25	8	6	7	10	16	3	19	12	7	3	16
619s103	99.3	4	25	59	1	44	28	14	8	1	1		28	7	11	1	9	7	130	2		4	6	27	5	3	1	4	6	3	22	1	4	86	1	1	37	199	27	31	2	25	44	5	126	15	3	2	21
A-107-05-2-09	99.5	4	8	9	1	10	1	44	6	2	1	5	1	7	6	7	5	7	8	27		1	2	26	4	6	1	22	1	28	1	1	4	13	1	1	10	34	25	25	4	3	4	3	3	29	7	3	5
A-161-02-1-05	99.6	4	8	9	1	10	1	44	6	2	1	5	1	7	6	7	5	7	8	27		1	2	26	4	6	1	22	1	28	1	1	4	13	1	1	10	34	25	25	4	3	4	3	3	29	7	3	5
2604STDY5519281	99.6	4	1	6	1	27	1	1	1	1	1	1	1	5	5	46	5	5	50	2		4	4	22	5	3	1	3	3	3	16	3	4	13	1	15	24	25	96	39	9	10	16	3	3	14	7	6	5
2604STDY5518899	99.6	4	1	5	1	121	5	30	21	2	1	5	1	10	22	34	4	5	22	5		1	2	1	5	3	1	22	5	18	21	1	4	33	11	1	10	238	12	12	7	3	9	10	4	1	1	1	5
2604STDY5519072	99.8	1	1	1	1	1	1	1	1	1	1	1	1	1	1	1	1	1	1	2	14	14	5	1	4	3	1	1	1	1	1	1	4	13	1	1	51	136	65	79	1	1	1	1	1	1	1	1	1
33	99.4	1	8	9	1	10	2	7	13	2	1	5	1	7	16	18	4	5	22	5		1	2	1	5	3	1	1	1	1	5	1	1	13	1	1	10	25	8	6	7	10	16	3	19	12	7	3	16
4811R	99.5	43	15	45	1	58	1	7	12	1	1		5	8	6	26	9	7	30	11		1	2	26	2	5	1	13	5	18	1	1	4	13	1	1	10	25	29	6	7	3	12	14	11	12	7	6	5
A-058-02-2-06	99.5	11	15	6	1	18	2	12	2	1	1		1	5	6	61	5	1	134	2		38	1	1	2	6	1	1	1	1	1	1	4	4	2	9	17	19	2	55	17	11	43	3	3	29	7	3	16
A-266-02-1-08	99.7	1	8	38	1	10	5	9	1	2	1	5	1	10	22	34	4	5	22	5		1	2	1	5	3	1	15	1	1	1	1	1	13	1	1	10	44	12	12	9	10	16	3	3	115	7	3	16
A-277-02-2-09	99.3	10	24	150	1	51	10	22	16	1	1		5	5	23	49	5	1	55	23		11	5	25	4	16	1	8	1	1	16	14	4	108	6	29	11	60	2	39	17	23	43	5	40	41	7	1	34
A-281-02-2-07	99.6	43	15	45	1	58	1	7	12	1	1		5	8	6	26	9	7	30	11		1	2	26	2	5	1	13	5	18	1	1	4	13	1	1	10	25	29	6	7	3	12	14	11	12	7	6	5
A-064-05-2-04	99.5	4	1	5	1	30	1	60	2	1	1		3	40	6	26	1	7	8	5		1	5	1	4	6	1	22	1	28	1	1	4	13	1	1	10	15	12	151	7	3	12	14	10	102	3	44	84
20	99.6	34	8	9	1	10	2	7	21	2	1	5	1	7	16	18	5	18	53	2	1	17	5	1	4	3	1	8	1	25	21	1	4	38	1	1	10	58	8	6	7	3	9	10	4	1	1	1	33
17	99.5	1	8	9	1	10	2	7	13	2	1	5	1	7	16	18	4	5	22	5		1	2	1	5	3	1	1	1	1	5	1	1	13	1	1	10	25	8	6	7	10	16	3	19	12	7	3	16
A-055-05-1-06	99.6	4	1	5	1	30	1	7	40	2	1	5	1	18	6	26	4	5	22	5		1	2	1	5	3	1	1	1	1	1	1	4	28	6	15	62	109	25	25	4	9	139	10	3	29	7	3	5
2604STDY5519283	99.7	4	1	5	1	121	5	30	21	2	1	5	1	10	22	34	4	5	22	5		1	2	1	5	3	1	1	1	1	5	1	1	13	1	1	10	44	12	12	9	10	16	3	19	12	7	3	16
21 96	99.4	43	15	45	1	58	1	7	12	1	1		5	8	6	26	9	7	30	11		1	2	26	2	5	1	13	5	18	1	1	4	13	1	1	10	25	29	6	7	3	12	14	11	12	7	6	5
A-177-01-2-08	99.4	53	24	82	1	74	2	2	2	1	1		19	7	23	91	4	5	41	2	1	1	6	4	5	17	1	33	3	71	1	1	4	5	6	1	15	47	27	62	4	6	64	4	74	1	1	1	5
2604STDY5519324	99.6	4	8	9	1	10	1	44	6	2	1	5	1	7	6	7	5	7	8	27		1	2	26	4	6	1	22	1	28	1	1	4	13	1	1	10	34	25	25	4	3	4	3	3	29	7	3	5
A-099-05-2-08	99.3	1	8	9	1	10	1	7	18	2	1	5	1	46	16	18	2	24	99	2	1	1	14	26	4	3	1	26	3	28	1	42	4	10	1	1	135	268	12	138	2	65	9	34	69	122	1	2	50
A-202-02-1-04	99.5	11	15	6	1	144	11	22	1	2	1	1	1	5	5	50	5	2	163	2		1	5	22	5	6	1	8	3	1	11	1	4	4	1	1	1	90	28	113	2	20	27	5	11	98	7	1	11
111-2	99.6	117	1	5	1	44	33	60	2	1	1		5	34	19	26	5	1	181	2		1	5	1	4	6	1	22	18	3	1	1	4	13	1	1	10	15	50	12	9	10	16	3	3	14	7	6	5
46W_S66	99.2	87	24	149	1	1	1	106	57	1	1	1	1	4	2	5	2	2	133	5		1	12	4	5	17	1	33	6	1	15	2	4	4	2	68	103	47	2	65	55	6	105	5	62	19	7	1	29
A-175-05-2-03	99.6	4	1	1	1	30	1	7	12	1	1		3	8	6	26	5	5	32	13		6	2	1	5	6	1	8	5	18	1	1	4	13	1	1	10	25	128	6	7	3	12	14	11	12	7	6	5
4009-19	99.4	4	10	9	1	10	5	9	1	1	1		3	8	16	18	5	2	62	5	20	4	4	4	4	3	1	8	4	28	1	1	11	27	1	1	48	75	2	2	4	11	49	42	55	50	7	1	43
A-177-01-2-05	99.4	53	24	82	1	74	2	2	2	1	1		19	7	23	91	4	5	41	2	1	1	6	4	5	17	1	33	3	71	1	1	4	5	6	1	15	47	27	62	4	6	64	4	74	1	1	1	5
619s064	99.2	4	10	9	1	10	5	9	1	1	1		3	8	16	18	5	2	62	5	20	4	4	4	4	3	1	8	4	28	1	1	11	27	1	1	48	75	2	2	4	11	49	42	55	50	7	1	43
59	99.5	4	10	9	1	10	5	9	1	1	1		3	8	16	18	5	2	62	5	20	4	4	4	4	3	1	8	4	28	1	1	11	27	1	1	48	75	2	2	4	11	49	42	55	50	7	1	43
134	99.5	4	1	6	1	27	29	9	17	2	9	5	1	5	5	57	5	5	1	2		1	5	1	4	37	1	3	3	3	1	2	4	66	1	1	77	201	2	1	1	1	1	1	1	81	17	1	63
4802R	99.5	43	15	45	1	58	1	7	12	1	1		5	8	6	26	9	7	30	11		1	2	26	2	5	1	13	5	18	1	1	4	13	1	1	10	25	29	6	7	3	12	14	11	12	7	6	5
619s071	99.5	4	10	9	1	10	5	9	1	1	1		3	8	16	18	5	2	62	5	20	4	4	4	4	3	1	8	4	28	1	1	11	27	1	1	48	75	2	2	4	11	49	42	55	50	7	1	43
A-229-05-2-08	99.7	1	8	38	1	10	5	9	1	2	1	5	1	10	22	34	4	5	22	5		1	2	1	5	3	1	15	1	1	1	1	1	13	1	1	10	44	12	12	9	10	16	3	19	12	7	3	16
A-058-02-2-09	99.5	11	15	6	1	18	2	12	2	1	1		1	5	6	61	5	1	134	2		38	1	1	2	6	1	1	1	1	1	1	4	4	2	9	17	19	2	55	17	11	43	3	3	29	7	3	16
2604STDY5519001	99.7	1	8	38	1	10	5	9	1	2	1	5	1	10	22	34	4	5	22	5		1	2	1	5	3	1	15	1	1	1	1	1	13	1	1	10	44	12	12	9	10	16	3	19	12	7	3	16
A-266-02-1-04	99.7	1	8	38	1	10	5	9	1	2	1	5	1	10	22	34	4	5	22	5		1	2	1	5	3	1	15	1	1	1	1	1	13	1	1	10	44	12	12	9	10	16	3	3	115	7	3	16
A-202-02-1-07	99.7	4	1	1	1	1	1	30	21	2	1	5	1	10	22	34	4	5	22	5		1	2	1	5	3	1	1	1	1	5	1	1	13	1	1	10	44	12	12	9	10	16	3	19	12	7	3	16
A-064-05-2-05	99.5	4	1	5	1	30	1	60	2	1	1		3	40	6	26	1	7	8	5		1	5	1	4	6	1	22	1	28	1	1	4	13	1	1	10	15	12	151	7	3	12	14	10	102	3	44	84
A-229-05-2-03	99.7	1	8	38	1	10	5	9	1	2	1	5	1	10	22	34	4	5	22	5		1	2	1	5	3	1	15	1	1	1	1	1	13	1	1	10	44	12	12	9	10	16	3	19	12	7	3	16
A-175-05-2-09	99.5	4	1	5	1	30	1	9	22	1	1		15	4	26	26	4	5	28	28		1	5	1	5	6	1	23	15	32	5	1	4	53	16	7	1	61	43	40	7	9	5	4	4	14	7	1	33
A-050-05-2-05	99.6	1	45	5	1	121	5	30	21	2	1	5	1	10	22	34	4	5	22	5		1	2	1	5	3	1	1	1	1	5	1	1	13	1	1	10	44	12	12	9	10	16	3	3	115	7	3	16
A-050-05-2-06	99.6	1	8	9	1	10	1	7	18	2	1	5	1	46	16	18	2	24	155	24	20	4	4	4	4	3	1	38	4	28	1	1	4	13	1	1	10	138	25	25	4	57	4	3	3	29	7	3	5
A-202-02-1-09	99.6	4	8	9	1	10	37	7	6	2	1	5	1	7	6	7	5	7	8	2		4	5	1	4	6	1	4	6	7	3	1	4	10	1	1	10	11	8	6	7	3	9	10	4	1	1	1	5
A-055-05-1-07	99.5	4	1	6	1	18	7	12	2	2	1	1	5	5	1	1	5	2	156	2		4	4	22	5	5	1	13	5	18	1	1	4	13	1	1	10	25	29	139	7	3	125	3	3	48	1	47	95
2604STDY5519133	99.5	4	1	5	1	30	1	7	40	2	1	5	1	18	6	26	4	5	22	5		1	2	1	5	3	1	1	1	1	1	1	4	28	6	15	62	109	25	25	4	9	9	10	3	29	7	3	5
A-055-05-1-02	99.6	4	1	5	1	30	1	7	40	2	1	5	1	18	6	26	4	5	22	5		1	2	1	5	3	1	1	1	1	1	1	4	28	6	15	62	109	25	25	4	9	9	10	3	29	7	3	5
504 96	99.4	43	15	45	1	58	1	7	12	1	1		5	8	6	26	9	7	30	11		1	2	26	2	5	1	13	5	18	1	1	4	13	1	1	10	25	29	6	7	3	12	14	11	12	7	6	5
A-202-02-1-02	99.5	4	1	5	1	30	1	9	22	1	1		15	4	26	26	4	5	28	28		1	5	1	5	6	1	23	15	32	5	1	4	53	16	7	1	61	43	40	7	9	5	4	4	14	7	1	33
1710b	99.5	2	1	13	1	14	1	9	2	1	1		3	8	6	1	1	7	8	5		1	5	8	5	8	1	1	1	1	5	1	1	1	1	1	15	15	12	12	9	10	16	3	3	14	7	6	5
A-175-05-2-10	99.5	4	1	5	1	30	1	7	40	2	1	5	1	18	6	26	4	5	22	5		1	2	1	5	3	1	1	1	1	1	1	4	28	6	15	62	109	25	25	4	9	9	10	3	29	7	3	5
A-058-02-2-04	99.5	11	15	6	1	18	2	12	2	1	1		1	5	6	61	5	1	134	2		38	1	1	2	6	1	1	1	1	1	1	4	4	2	9	17	19	2	55	17	11	43	3	3	29	7	3	16
2604STDY5519082	99.6	4	1	151	1	10	1	7	1	1	1	5	1	10	28	18	9	7	71	24	20	4	4	4	5	6	1	8	5	18	1	31	11	13	1	1	10	206	8	6	7	3	9	10	4	1	1	1	5
A-177-01-2-06	99.3	53	24	82	1	74	2	2	2	1	1		19	7	23	91	4	5	41	2	1	1	6	4	5	17	1	33	3	71	1	1	4	5	6	1	15	47	27	62	4	6	64	4	74	1	1	1	5
A-095-05-2-08	99.5	4	8	9	1	10	2	7	6	2	1	5	1	5	6	10	5	5	50	2		1	5	22	5	6	1	8	5	3	11	1	4	10	1	1	10	80	26	24	31	10	16	27	4	1	1	1	5
2119B	99.5	11	94	53	1	39	2	14	17	2	1	5	1	10	2	18	2	41	182	2		1	5	4	4	6	1	15	3	99	11	1	1	13	1	1	37	240	2	62	4	6	28	41	35	2	3	1	11
2604STDY5519303	99.5	30	15	45	1	84	2	38	2	1	1		3	8	6	10	5	5	164	2		4	2	1	5	6	1	64	1	1	1	1	4	13	1	1	10	255	12	39	9	7	16	3	3	14	7	1	6
2604STDY5518951	99.5	4	1	5	1	14	1	9	2	1	1		3	62	6	26	9	5	169	11		1	5	11	4	41	1	8	3	19	1	1	4	28	6	1	10	34	25	25	4	3	4	3	3	29	7	3
A-099-05-2-06	99.2	4	1	196	1	44	1	7	2	1	1	1	1	4	53	1	14	5	29	13		1	5	22	2	18	1	8	1	28	5	3	4	26	1	7	15	234	127	2	64	6	108	1	3	1	3	1	11
A-107-05-2-02	99.5	4	8	9	1	10	1	44	6	2	1	5	1	7	6	7	5	7	8	27		1	2	26	4	6	1	22	1	28	1	1	4	13	1	1	10	34	25	25	4	3	4	3	3	29	7	3	5
284	99.5	4	17	9	1	13	1	9	17	2	9	5	1	5	6	34	4	5	8	5		1	5	1	4	6	1	1	18	3	1	1	4	13	1	1	10	290	65	79	1	1	12	14	11	1	1	1	8
52W_S71	99.6	4	1	5	1	121	5	30	21	2	1	5	1	10	22	34	4	5	22	5		1	2	1	5	3	1	1	1	1	5	1	1	13	1	1	10	44	12	12	9	10	16	3	19	12	7	3	16
134K	99.4	4	1	6	1	27	29	9	17	2	9	5	1	5	5	57	5	5	1	2		1	5	1	4	37	1	3	3	3	1	2	4	66	1	1	77	201	2	1	1	1	1	1	1	81	17	1	63
497 96	99.4	43	15	45	1	58	1	7	12	1	1		5	8	6	26	9	7	30	11		1	2	26	2	5	1	13	5	18	1	1	4	13	1	1	10	25	29	6	7	3	12	14	11	12	7	6	5
619s046	99.5	4	1	1	1	1	1	30	21	2	1	5	1	10	22	34	4	5	22	5		1	2	1	5	3	1	15	4	28	1	1	11	13	1	1	10	190	12	12	9	10	16	3	19	12	7	3	44
1106a	99.6	4	8	9	1	10	2	7	6	2	1	5	1	7	6	7	5	7	8	2		4	5	1	4	6	1	4	6	7	3	1	4	10	1	1	10	11	8	6	7	3	9	10	4	1	1	1	5
BPK2	98.9	43	15	45	1	58		7	12	1	1		5	8	6	26	9	7	30	11		1	2	26	2	5	1	13	5	18	1	1	4	13	1	1	10	25	29	6	7	3	12	14	11	12	7	6	5
M1	96.8	27	12	42	1	1	1	32	22	1	1		5	5	6	40	5	1	41	2	1	1	1	1	5	13	1	3	1		15	2	4	5	6	23	11	49	27	4	1	6	28	32	35	27	7	1	29
2013833057	98.8	30	10	12	1	25	2	36	26	1	1		3	23	25	45	6	2	43	22		9	4	22	15	6	4	19	22	1	19	1	4	10	6	15	38	52	2	37	24	20	39	37	39	34	7	6	8
2002721684	98.0	10	10	12	1	43	2	27	3	1	11		10	4	30	35	17	2	43	18		9	4	22	2	6	1	8	1	1	5	1	4	10	6	15	33	45	2	2	2	33	1	52	69	34	3	6	8
vgh16R	98.8	10	24	40	1	37	1	22	16	1	1		3	7	23	39	5	1	41	2		1	1	9	4	3	1	4	7	11	1	6	4	34	2	9	34	5	37	12	17	10	16	1	4	1	1	1	5
3000465972	99.1	10	10	12	1	39	2	33	23	1	1		3	4	4	35	6	5	43	17		1	5	20	14	6	1	8	1	1	5	1	4	11	6	24	33	45	2	2	2	6	1	1	4	34	3	6	8
2011756189	98.6	10	10	12	1	25	9	27	2	2	1		3	4	4	35	6	2	49	18		1	5	24	18	6	1	8	1	1	5	1	4	10	6	15	33	45	2	2	2	6	1	1	4	34	3	6	8
982	99.5	4	30	1	1	10	2	30	21	2	1	5	1	10	22	34	4	5	22	5		1	2	1	5	3	1	1	1	1	5	1	1	13	1	1	10	44	12	12	9	10	16	3	19	12	7	3	16
982	99.5	4	30	1	1	10	2	30	21	2	1	5	1	10	22	34	4	5	22	5		1	2	1	5	3	1	1	1	1	5	1	1	13	1	1	10	44	12	12	9	10	16	3	19	12	7	3	16
2011756296	98.4	30	10	12	1	25	2	36	26	1	1		3	23	25	45	6	2	43	22		9	4	22	15	6	4	19	22	1	19	1	4	10	6	15	38	52	2	37	24	20	39	37	39	34	7	6	8
2008724758	98.8	4	1	45	1	44	1	2	2	1	1		1	4	6	1	4	5	48	20		1	5	21	4	6	1	4	1	1	1	2	4	36	2	27	2	54	7	38	4	6	1	1	4	9	3	2	32
2002721100	97.9	30	10	12	1	25	2	36	26	1	1		3	23	25	45	6	2	43	18		9	4	22	15	6	1	19	22	1	19	1	4	10	6	15	38	52	2	37	24	20	39	37	39	34	7	6	8
VB976100	98.5	10	10	12	1	39	2	33	23	1	1		3	4	4	35	6	5	43	17		1	5	20	14	6	1	8	1	1	5	1	4	11	6	24	33	45	2	2	2	6	1	1	36	34	3	6	8
2013746777	98.8	31	10	12	1	42	2	35	24	2	1		3	4	24	35	10	5	47	5		1	5	19	17	6	1	8	1	1	20	1	4	11	12	26	39	45	2	2	2	20	40	36	4	34	3	6	8
D286	98.5	1	8	9	1	10	2	7	13	2	1	5	1	7	16	18	5	2	53	2	1	17	5	1	4	3	1	8	1	25	21	1	4	38	1	7	41	57	8	6	7	3	9	10	4	1	1	1	33
D286	98.5	1	8	9	1	10	2	7	13	2	1	5	1	7	16	18	5	2	53	2	1	17	5	1	4	3	1	8	1	25	21	1	4	38	1	7	41	57	8	6	7	3	9	10	4	1	1	1	33
14M0960418	99.2	1	8	9	1	10	2	7	6	2	1	5	1	7	16	18	5	2	53	2	1	17	5	1	4	3	1	8	1	25	21	1	4	33	11	1	40	57	8	6	7	3	9	10	4	1	1	1	33
14M0960418	99.2	1	8	9	1	10	2	7	6	2	1	5	1	7	16	18	5	2	53	2	1	17	5	1	4	3	1	8	1	25	21	1	4	33	11	1	40	57	8	6	7	3	9	10	4	1	1	1	33
CS	98.4	43	15	45	1	58	1	7	12	1	1		5	8	6	26	9	7	30	11		1	2	26	2	5	1	13	5	18	1	1	4	13	1	1	10	25	29	6	7	3	12	14	11	12	7	6	5
OB	99.0	43	15	45	1	58	1	7	12	1	1		5	8	6	26	9	7	30	11		1	2	26	2	5	1	13	5	18	1	1	4	13	1	1	10	25	29	6	7	3	12	14	11	12	7	6	5
CB	98.8	43	15	45	1	58	1	7	12	1	1		5	8	6	26	9	7	30	11		1	2	26	2	5	1	13	5	18	1	1	4	13	1	1	10	25	29	6	7	3	12	14	11	12	7	6	5
3000015237	98.1	6	10	48	1	46	2	37	23	1	11		10	4	4	35	6	2	51	5		1	5	22	19	6	1	8	1	1	5	1	15	10	12		11	55	2	2	2	14	41	5	4	39	3	6	8
3000047530	96.3	10	10	49	1	48	2	27	16	2	1		1	4	4	47	6	5	52	13		1	5	22	2	6	1	8	1	1	5	13	16	10	6	15	11	45	2	2	2	6	1	1	4	40	7	16	20
2002721171	98.8	10	10	12	1	25	2	27	2	1	1		3	4	4	35	10	5	46	13		1	5	22	16	6	1	8	1	1	5	1	4	10	12	15	33	53	41	2	2	22	1	1	4	34	3	6	8
OS	98.6	43	15	45	1	58	1	7	12	1	1		5	8	6	26	9	7	30	11		1	2	26	2	5	1	13	5	18	1	1	4	13	1	1	10	25	29	6	7	3	12	14	11	12	7	6	5
H10	98.3	43	15	45	1	58	1	7	12	1	1		5	8	6	26	9	7	30	11		1	2	26	2	5	1	13	5	18	1	1	4	13	1	1	10	25	29	6	7	3	12	14	11	12	7	6	5
H10	98.3	43	15	45	1	58	1	7	12	1	1		5	8	6	26	9	7	30	11		1	2	26	2	5	1	13	5	18	1	1	4	13	1	1	10	25	29	6	7	3	12	14	11	12	7	6	5
576	99.4	20	1	29	1	1	1	2	17	3	1	1	1	15	2	1	5	1	29	10		1	1	9	4	13	1	12	3	17	16	3	4	26	1	15	25	33	27	4	1	16	1	26	22	1	3	2	21
110	98.8	24	72	145	1	123	4	104	3	1	1		1	5	15	1	25	2	81	12	37	11	6	4	2	5	8	8	37	3	1	1	4	107	9	19	99	200	40	116	44	11	103	10	128	117	7	46	54
110	98.8	24	72	145	1	123	4	104	3	1	1		1	5	15	1	25	2	81	12	37	11	6	4	2	5	8	8	37	3	1	1	4	107	9	19	99	200	40	116	44	11	103	10	128	117	7	46	54
110	98.8	24	72	145	1	123	4	104	3	1	1		1	5	15	1	25	2	81	12	37	11	6	4	2	5	8	8	37	3	1	1	4	107	9	19	99	200	40	116	44	11	103	10	128	117	7	46	54
PMC2000	99.1	34	8	9	1	10	2	7	21	2	1	5	1	7	16	18	5	18	53	2	1	17	5	1	4	3	1	8	1	25	21	1	4	38	1	1	10	58	8	6	7	3	9	10	4	1	1	1	33
PMC2000	99.1	34	8	9	1	10	2	7	21	2	1	5	1	7	16	18	5	18	53	2	1	17	5	1	4	3	1	8	1	25	21	1	4	38	1	1	10	58	8	6	7	3	9	10	4	1	1	1	33
MSHR543	99.0	84	20	139	1	118	1	86	17	20	1		1	4	51	24	2	5	125	2		1	5	46	2	6	1	41	6	66	45	3	4	90	6	7	36	186	93	15	50	6	6	76	17	2	7	1	5
InDRE_1Son2018	98.9	10	10	75	1	68	17	27	8	1	1		3	4	4	35	6	2	38	5		1	5	22	25	6	1	8	1	1	28	1	4	10	6	15	59	102	56	2	33	29	39	37	4	34	3	6	8
406E	99.4	4	1	5	1	29	1	23	18	2	1	5	2	16	4	27	9	7	8	2		1	5	11	5	8	1	4	1	1	1	1	11	27	1	9	27	35	12	12	17	3	9	27	11	26	3	6	8
MSHR2138	98.9	15	18	19	1	103	2	86	52	1	1		1	5	17	21	21	12	95	2	19	17	2	41	13	32	1	8	17	24	1	1	4	90	11	57	45	165	80	47	13	31	6	4	103	101	3	2	74
2008724860	98.2	32	10	46	1	25	2	27	2	2	1		3	4	25	43	11	5	47	13		1	4	20	15	6	1	8	1	1	5	1	4	10	6	15	33	45	2	2	2	6	1	1	4	34	3	6	20
MSHR1435	99.3	2	22	31	1	25	4	17	19	1	7		1	17	19	29	2	16	33	2		15	4	11	12	12	1	12	4	3	15	9	4	29	1	19	29	37	30	27	18	13	29	24	27	19	12	12	22
2011756295	98.5	30	10	12	1	25	2	36	26	1	1		3	23	25	45	6	2	43	22		9	4	22	15	6	1	19		1	19	1	4	10	6	15	38	52	2	37	24	20	39	37	39	38	13	6	8
BPHN1	99.1	20	31	50	1	49	1	39	2	3	1	1	1	10	4	48	2	1	54	2		4	4	4	2	6	1	8	4	26	5	1	4	5	6	22	33	59	36	2	4	6	1	1	2	1	1	1	5
2008724734	98.9	10	10	12	1	43	2	27	25	2	1		10	22	4	42	6	5	47	19		15	5	23	2	6	1	8	21	1	5	1	4	10	6	15	33	45	42	2	2	6	1	1	4	34	3	6	8
7894	99.2	10	10	12	1	25	2	27	2	2	1		3	4	4	35	6	2	38	5		9	4	19	2	6	1	8	1	22	5	1	14	33	6	15	11	45	2	2	2	20	36	1	4	34	3	6	8
2013746877	98.3	10	10	12	1	39	2	33	23	1	1		3	4	4	35	6	5	43	17		1	5	20	14	6	1	8	1	1	5	1	4	11	6	15	11	45	2	2	2	6	1	1	4	34	3	6	8
2002734728	98.6	31	10	12	1	42	2	35	24	2	1		3	4	24	35	10	5	47	5		1	5	19	17	6	1	8	1	1	20	1	4	11	12	26	39	45	2	2	2	20	40	36	4	34	3	6	8
2010007509	98.6	33	10	47	1	45	2	27	2	2	1		3	4	4	44	6	2	43	21		1	5	22	18	6	1	18	20	10	20	1	4	10	6	15	39	52	2	2	2	6	1	36	4	37	3	6	8
2002721123	98.8	30	10	12	1	25	2	27	2	2	1		3	4	4	35	6	2	43	18		9	4	22	15	6	1	8	20	1	19	1	4	10	6	15	38	52	2	37	2	20	39	35	4	34	3	15	31
2013746878	99.1	10	10	12	1	39	2	33	23	1	1		3	4	4	35	6	5	43	17		1	5	20	14	6	1	8	1	1	5	1	4	11	6	15	11	45	2	2	2	6	1	1	4	34	3	6	8
2013833055	99.0	30	10	12	1	25	2	36	26	1	1		3	23	25	45	6	2	43	22		9	4	22	15	6	4	19	22	1	19	1	4	10	6	15	38	52	2	37	24	20	39	37	39	34	7	6	8
2002721184	99.1	10	10	12	1	25	2	27	2	2	1		3	4	4	35	6	2	38	5		9	4	19	2	6	1	8	1	22	5	1	14	33	6	15	11	45	2	2	2	20	36	1	4	34	3	6	8
[truncated: 4,174 more columns]
