# Supplementary material for: Whole Genome Sequencing and Comparative Genomics of the Emerging Pathogen Burkholderia pseudomallei Isolated from Two Travel-Related Infections in Hungary
Source: Pathogens. 2025 Oct 31;14(11):1108. doi: 10.3390/pathogens14111108 (PMC12654974; doi:10.3390/pathogens14111108)
Supplement: Supplementary file 1 [file pathogens-14-01108-s001.zip › Supplementary Data 2_Travel related melioidosis cases in Europe .xlsx]

## Sheet: S2
Supplementary Data 2. Travel related melioidosis cases in Europe between 1980-2025.
	Year	Country	Travel	Infection	Gender	Year	Reference
1	1998	Finland	Thailand	urinary tract infection	M	62	Carlson P, Seppänen M (2000) Melioidosis presenting as urinary tract infection in a previously healthy tourist. Scand J Infect Dis 32:92–93
2	2013	France	Vietnam	cervical lymphadenitis	M	28	Gauthier J, Gérôme P, Defez M et al (2016) Melioidosis in trav- elers returning from Vietnam to France. Emerg Infect Dis 22: 1671–1673
3	2013	France	Vietnam	cervical lymphadenitis	M	31	Gauthier J, Gérôme P, Defez M et al (2016) Melioidosis in trav- elers returning from Vietnam to France. Emerg Infect Dis 22: 1671–1673
4	2016	France	Thailand	multifocal melioidosis with femoral osteomyelitis	F	25	Conrad, A., Valour, F., Ferry, T., Ader, F., & Lyon BJI Study Group (2016). Multifocal melioidosis with femoral osteomyelitis in a healthy 25-year-old traveller. BMJ case reports, 2016, bcr2016216356. https://doi.org/10.1136/bcr-2016-216356
5	2002	France	Indonesia	pneumonia	M	47	Allen RKA (2002) Melioidosis: a cause of pneumonia to suspect in travellers back from Oceania. Rev Mal Respir 19:807–808
6	2015	Netherlands	Gambia	renal failure	M,	63	Morelli, F., Smeets, L., Hobijn, M., & Boom, H. (2015). Melioidosis and renal failure in a Dutch man after a trip to Gambia. The Netherlands journal of medicine, 73(6), 296–298.
7	1980	Denmark	Kenya	urinary tract infection	M	64	Bremmelgaard A, Bygbjerg I, Hoiby N. Microbiological and immunological studies in a case of human melioidosis diagnosed in Denmark. Scand J Infect Dis. 1982;14:271-5.
8	2004	France	Madagascar	pneumonia	M	58	Borgherini, G., Poubeau, P., Paganin, F., Picot, S., Michault, A., Thibault, F., … Gaüzère, B.-A. (2006). Melioidosis: An imported case from Madagascar. Journal of Travel Medicine, 13(5), 318–320.
9	2010	France	Africa	mycotic iliac aneurysm	M	60	Amezyane, T., Lecoules, S., & Algayres, J. P. (2010). Mycotic iliac aneurysm associated with Burkholderia pseudomallei. International journal of infectious diseases : IJID : official publication of the International Society for Infectious Diseases, 14 Suppl 3, e381–e382. https://doi.org/10.1016/j.ijid.2009.07.008
10	2011	Spain	Gambia, Guinea Bissau, Senegal	soft tissue abscesses	M	29	Cuadros, J., Gil, H., Miguel, J. D., Marabé, G., Gómez-Herruz, T. A., Lobo, B., Marcos, R., & Anda, P. (2011). Case report: melioidosis imported from West Africa to Europe. The American journal of tropical medicine and hygiene, 85(2), 282–284. https://doi.org/10.4269/ajtmh.2011.11-0207
11	2011	UK	Nigeria	sepsis	F	31	Salam, A. P., Khan, N., Malnick, H., Kenna, D. T., Dance, D. A., & Klein, J. L. (2011). Melioidosis acquired by traveler to Nigeria. Emerging infectious diseases, 17(7), 1296–1298. https://doi.org/10.3201/eid1707.100502
12	2013	Spain	Madagascar, West-Africa	sepsis	F	35	Morosini, M. I., Quereda, C., Gil, H., Anda, P., Núñez-Murga, M., Cantón, R., & López-Vélez, R. (2013). Melioidosis in traveler from Africa to Spain. Emerging infectious diseases, 19(10), 1656–1659. https://doi.org/10.3201/eid1910.121785
13	2015	Germany	Thailand	wound infection	F	28	Huber K, Thoma B, Löscher T et al (2015) Primary skin melioidosis in a returning traveler. Infection 43:507–508
14	2015	Denmark	Southeast Asia	prepatellar bursitis	M	23	Bodilsen J, Langgaard H, Nielsen HL (2015) Cutaneous melioidosis in a healthy Danish man after travelling to South- East Asia. BMJ Case Rep ;2015
15	2014	Germany	Republic of Dominica	pneumonia	M	75	Starzacher A, Knappik M, Schönfeld N et al (2014) Case report: eine Melioidose in Berlin. Pneumologie 68
16	2014	Norway	Cambodia	cerebral abscess	F	26	Hesstvedt, L., Reikvam, D. H., & Dunlop, O. (2014). Neurological melioidosis in Norway presenting with a cerebral abscess. IDCases, 2(1), 16–18. https://doi.org/10.1016/j.idcr.2014.11.001
17	2025	France	Thailand	pneumonia followed by central nervous system infection	M	52	Demas, A. (2025). Beyond Borders: A case report of melioidosis and the urgent need for tropical disease vigilance in Western healthcare. Medical Research Archives, 13(9). https://doi.org/10.18103/mra.v13i9.6831
18	2025	France	Thailand	submental abscess and satellite suppurative lymphadenopathy, resulting in odynophagia	M	57	Guillaume, H., Yvon, R., Frédéric, B., & Caroline, D. (2025). Orofacial abscesses: An unusual clinical presentation of melioidosis (case report). Medical Reports, 13, 100320. https://doi.org/10.1016/j.hmedic.2025.100320
19	2024	Germany	Thailand	pneumonia	F	47	Gottschalk, C., Didinger, T., Fink, B., & Hennigs, A. (2024). A case of pulmonary melioidosis in Germany: A rare differential diagnosis in returning travelers from South-East Asia. Infection. https://doi.org/10.1007/s15010-024-02274-2
20	2021	Germany	no significant travel history	pericardial effusion	M	67	M, E., J, G., S, Z., & Cp, T. (2021). A rare case: first description of a patient with melioidosis presenting with pericardial effusion in Germany. Clinical research in cardiology : official journal of the German Cardiac Society, 110(7), 1132–1135. https://doi.org/10.1007/s00392-021-01860-9
21	2012	Switzerland	Thailand	pneumonia, with bilateral pleural effusions and complicated by a hemodynamically significant pericardial effusion	M	44	Schultze, D., Müller, B., Bruderer, T., Dollenmaier, G., Riehm, J. M., & Boggian, K. (2012). A traveller presenting with severe melioidosis complicated by a pericardial effusion: a case report. BMC infectious diseases, 12, 242. https://doi.org/10.1186/1471-2334-12-242
22	2015	Germany	Vietnam 2 months prior, to Thailand 1 year prior and to Sri Lanka and the Maldives 2 years prior to admissio	pyelonephritis/urosepsis	M	67	Monecke, S., Lorenz, U., Becker, K., & Ehricht, R. (2015). An imported case of melioidosis presenting as pyelonephritis/urosepsis in a previously healthy German tourist. JMM Case Reports, 2(7), e000073. https://doi.org/10.1099/jmmcr.0.000073
23	1997	Germany	Thailand in 1996	pneumonia, abdominal abscess	M	62	Riecke, K., Wagner, S., Eller, J., Lode, H., & Schaberg, T. (1997). [Pulmonary melioidosis in a German Southeast Asia tourist]. Pneumologie, 51(5), 499–502. PMID: 9265152.
24	2008	Hungary	India	meningoencephalitis	M	30	in this study
25	2019	Hungary	Thailand	neck Abscess	F		in this study
26	2018	France	Thailand	pneumonia, lung abscess	M	79	Le Tohic, S., Montana, M., Koch, L., Curti, C., & Vanelle, P. (2019). A review of melioidosis cases imported into Europe. European journal of clinical microbiology & infectious diseases : official publication of the European Society of Clinical Microbiology, 38(8), 1395–1408. https://doi.org/10.1007/s10096-019-03548-5
27	2018	Netherlands	India (Goa)	pneumonia	F	67	Birnie, E., Savelkoel, J., Reubsaet, F., Roelofs, J. J. T. H., Soetekouw, R., Kolkman, S., Cremers, A. L., Grobusch, M. P., Notermans, D. W., Wiersinga, W. J., & Dutch Melioidosis Study Group (2019). Melioidosis in travelers: An analysis of Dutch melioidosis registry data 1985-2018. Travel medicine and infectious disease, 32, 101461. https://doi.org/10.1016/j.tmaid.2019.07.017
28	2016	Netherlands	Thailand	mediastinal lymphadenopathy	M	69	Birnie, E., Savelkoel, J., Reubsaet, F., Roelofs, J. J. T. H., Soetekouw, R., Kolkman, S., Cremers, A. L., Grobusch, M. P., Notermans, D. W., Wiersinga, W. J., & Dutch Melioidosis Study Group (2019). Melioidosis in travelers: An analysis of Dutch melioidosis registry data 1985-2018. Travel medicine and infectious disease, 32, 101461. https://doi.org/10.1016/j.tmaid.2019.07.017 Format:
29	2017	Netherlands	not specified	mediastinal lymphadenopathy	M	70
30	2018	Netherlands	not specified	mediastinal lymphadenopathy	M	72
31	2017	Netherlands	Thailand	unknown	M	77
32	2017	Netherlands	not specified	unknown	M	77
33	2017	Netherlands	Thailand	pneumonia	M	30
34	2017	Netherlands	Thailand, Polynesia	bilateral otitis externa	M	55
35	2017	Netherlands	Vietnam	prostate abscesses	M	55
36	2017	Netherlands	Brazil (Ceara State)	pulmonary colonization/pneumonia	M	22	Aardema, H., Luijnenburg, E. M., Salm, E. F., Bijlmer, H. A., Visser, C. E., & Van't Wout, J. W. (2005). Changing epidemiology of melioidosis? A case of acute pulmonary melioidosis with fatal outcome imported from Brazil. Epidemiology and infection, 133(5), 871–875. https://doi.org/10.1017/S0950268805004103
37	2015	Netherlands	Thailand	bilateral pneumonia, brain abscesses	M	49	Birnie, E., Savelkoel, J., Reubsaet, F., Roelofs, J. J. T. H., Soetekouw, R., Kolkman, S., Cremers, A. L., Grobusch, M. P., Notermans, D. W., Wiersinga, W. J., & Dutch Melioidosis Study Group (2019). Melioidosis in travelers: An analysis of Dutch melioidosis registry data 1985-2018. Travel medicine and infectious disease, 32, 101461. https://doi.org/10.1016/j.tmaid.2019.07.017 Format:
38	2014	Netherlands	Cambodia	inguinal lymphadenitis (abscess)	F	54
39	2013	Netherlands	Thailand	bilateral pneumonia	F	21
40	2013	Netherlands	Gambia, Indonesia 40 years earlier	prostate abscess, genitourinary infection, (uro)sepsis, acute kidney injury	M	63
41	2012	Netherlands	Thailand	lymph node (neck)	F	30
42	2012	Netherlands	Australia North (Darwin) and South	septic shock (MOF), liver abscesses, bilateral pneumonia, purpura fulminans, suspected meningitis	M	46
43	2012	Netherlands	Thailand, 5 years earlier to Suriname	pneumonia (bilateral), lung (abscess)	M	48
44	2012	Netherlands	Thailand	SSTI (neck muscle)	M	73
45	2012	Netherlands	Thailand	pneumonia, pleural empyema	M	57
46	2010	Netherlands	Thailand, Malaysia, China	pneumonia	F	70
47	2010	Netherlands	Thailand	pneumonia, sepsis, genitourinary infection, polyarthritis	M	57
48	2010	Netherlands	not specified	septic shock	M	57
49	2008	Netherlands	Thailand	pneumonia, septic shock	M	49
50	2008	Netherlands	Thailand	SSTI (skin swab & abscesses chest wall)	M	50
51	2006	Netherlands	Thailand, Vietnam, Indonesia (Bali), Sri Lanka	lung (abscess), lymph node abscess	F	53
52	2005	Netherlands	Thailand, Australia	pneumonia (bilateral), sepsis; autopsy: micro abscesses: lung, liver, spleen, bone marrow, adrenal glands	F	73
53	2004	Netherlands	Thailand, Nepal	pneumonia, sepsis, suspected spleen abscess	M	35
54	2003	Netherlands	Brazil, 15 years earlier to Vietnam	sepsis, pneumonia	M	50
55	2002	Netherlands	Myanmar	SSTI (muscle lower leg), pneumonia	F	34
56	1999	Netherlands	Malaysia, Thailand	pneumonia with multiple abscesses, SSTI (leg)	F	38
57	1999	Netherlands	Indonesia	genitourinary infection, sepsis	M	48
58	1996	Netherlands	Panama (two years before)	SSTI (neck)	F	83
59	1994	Netherlands	Thailand	sepsis, sub-phrenic abscess	M	61
60	1994	Netherlands	Thailand	mycotic aneurysm	M	61
61	1993	Netherlands	Thailand	septic shock, meningitis	M	58
62	1993	Netherlands	not specified	encephalitis and meningitis	M	58
63	1990	Netherlands	Thailand	pneumonia, sepsis	M	47
64	1986	Netherlands	Indonesia, Thailand (Bangkok)	pneumonia (bilateral), prostatitis, septic shock (MOF); autopsy: abscesses in lung, prostate, kidney, liver, thyroid gland, spleen	M	57
65	2010	France	Cambodia	infrarenal abdominal mycotic aortic aneurysm with signs of cracking	M	61	Amezyane T, Lecoules S, Algayres J-P (2010) Mycotic iliac an- eurysm associated with Burkholderia pseudomallei. Int J Infect Dis IJID Off Publ Int Soc Infect Dis 14(Suppl 3):e381–e382
66	2006	France	not specified, unknown	saccular aneurysm	M	not specified	Philip A. Mackowiak, François Trueba, Jean-Sébastien Blade, Xavier De Kerangal, Nazinigouba Ouedraogo, Marc Borne, Louis Brinquin, A Man with a Saccular Aneurysm of the Left Common Iliac Artery, Clinical Infectious Diseases, Volume 43, Issue 7, 1 October 2006, Pages 945–947, https://doi.org/10.1086/507555
67	2015	France	Philippines	pulmonary; abdominal infection	M	64	Chagla, Z., Aleksova, N., Quirt, J., Emery, J., Kraeker, C., & Haider, S. (2014). Melioidosis in a returned traveller. Canadian Journal of Infectious Diseases and Medical Microbiology, 25(4), 225–226. https://doi.org/10.1155/2014/158323
68	2014	Germany	India	urogenital infection	M	81	Monecke, S., Lorenz, U., Becker, K., & Ehricht, R. (2015). An imported case of melioidosis presenting as pyelonephritis/urosepsis in a previously healthy German tourist. JMM Case Reports, 2(7), e000073. https://doi.org/10.1099/jmmcr.0.000073
69	2014	Denmark	Thailand	respiratory infection	M	75	Leth, S., Wang, M., & Deutch, S. (2014). Ugeskrift for laeger, 176(12), V12120748.
70	2019	Spain	Thailand	osteomyelitis	M	26	Santos, M., Martín, L., Rodríguez, J. M., & Pérez, A. (2019). Melioidosis osteomyelitis in a traveller returning from Thailand: First imported case reported in Spain. Revista Española de Quimioterapia, 32(5), 493–496. https://doi.org/10.37201/req/040.2019
71	2013	France	Thailand	pulmonary; abdominal infection	M	48	Rossi, B., Epelboin, L., Jaureguiberry, S., Lecso, M., Roos-Weil, D., Gabarre, J., et al. (2013). Melioidosis and hairy cell leukemia in two travelers returning from Thailand. Emerging Infectious Diseases, 19(3), 503–505.
72	2013	France	Cambodia	pulmonary; osteoarticular	M	55	Subran, B., Ackermann, F., Watin-Augouard, L., Rammaert, B., Rivoisy, C., Vilain, D., et al. (2013). Melioidosis in a European traveler without comorbidities: A case report and literature review. International Journal of Infectious Diseases, 17(9), e781–e783
73	2012	France	Cambodia	abdominal mycotic aortic aneurysm	M	61	Tan Boun, K., Biron, F., Chidiac, C., & Ferry, T. (2012). Imported melioidosis in France revealed by a cracking abdominal mycotic aortic aneurysm in a 61-year-old man. BMJ case reports, 2012, bcr2012006839. https://doi.org/10.1136/bcr-2012-006839
74	2012	Switzerland	Thailand	pulmonary; pericarditis	M	44	Schultze, D., Müller, B., Bruderer, T., Dollenmaier, G., Riehm, J. M., & Boggian, K. (2012). A traveller presenting with severe melioidosis complicated by a pericardial effusion: A case report. BMC Infectious Diseases, 12, 242.
75	2010	France	Caribbean	cutaneous/soft tissues	F	15	Meckenstock, R., Therby, A., Marque-Juillet, S., Monnier, S., Khau, D., Pangon, B., et al. (2012). Cutaneous melioidosis in adolescent returning from Guadeloupe. Emerging Infectious Diseases, 18(2), 359–360.
76	2011	Norway	Sri Lanka	abdominal infection	M	38	Hesstvedt, L., Wilhelmsen, M., Mengshoel, A. T., & Dyrhol-Riise, A. M. (2011). Two Norwegian patients with melioidosis presenting with bacteraemia and splenic and prostatic abscesses. Journal of travel medicine, 18(6), 418–421. https://doi.org/10.1111/j.1708-8305.2011.00550.x
77	2011	Norway	Thailand	urigenital infection;cutaneous/soft tissues	M	58
78	2009	Spain	Gambia	cutaneous/soft tissues	M	29	Steinmetz, I., Wagner, G. E., Kanyala, E., Sawadogo, M., Soumeya, H., Teferi, M., Andargie, E., Yeshitela, B., Yaba Atsé-Achi, L., Sanogo, M., Bonfoh, B., Rakotozandrindrainy, R., Pongombo Shongo, C., Shongoya Pongombo, M., Kasamba Ilunga, E., Lichtenegger, S., Assig, K., May, J., Bertherat, E., ... Adu-Sarkodie, Y. (2018). Melioidosis in Africa: Time to Uncover the True Disease Load. Tropical Me…
79	2011	UK	Nigeria	cutaneous/soft tissues	F	46	Salam, A. P., Khan, N., Malnick, H., Kenna, D. T., Dance, D. A., Klein, J. L., et al. (2011). Melioidosis acquired by traveler to Nigeria. Emerging Infectious Diseases, 17(7), 1296–1298.
80	2010	Switzerland	Caribbean, Martinique Island	systemic inflammatory response syndrome	M	35	Gétaz L, Abbas M, Loutan L et al (2011) Fatal acute melioidosis in a tourist returning from Martinique Island, November 2010. Euro Surveill Bull Eur Sur Mal Transm Eur Commun Dis Bull 16: 19758
81	2010	France	Thailand	respiratory infection	M	58	Guilleminault, L., Holstein, A., Azzouz, M., Favelle, O., Lanotte, P., & Diot, P. (2010). Une pneumonie exotique à ne pas méconnaitre : la mélioïdose pulmonaire [Tropical pneumonia: pulmonary melioidosis]. La Revue de medecine interne, 31(7), e4–e7. https://doi.org/10.1016/j.revmed.2009.07.019
82	2007	Denmark	Vietnam; Cambodia	cutaneous/soft tissues	F	69	Badran, S., Pedersen, T. I., Roed, C., Lunding, S., Birk, N., Vestergaard, H., Røder, B., Lillelund, H. K., Kurtzhals, J. A., Kemp, M., & Christensen, J. J. (2010). Imported melioidosis in Danish travellers: a diagnostic challenge. Scandinavian journal of infectious diseases, 42(6-7), 445–449. https://doi.org/10.3109/00365540903582467
83	2008	Denmark	Thailand	urigenital infection	M	55
84	2009	Denmark	Laos	respiratory infection	M	53
85	2009	Denmark	Thailand	respiratory infection	M	62
86	2009	Denmark	Thailand	respiratory infection	M	58
87	2009	UK	Caribbean; Thailand	cutaneous/soft tissues	F	44	Garas, G., Ifeacho, S., Millard, R., & Tolley, N. (2010). Melioidosis and the vacuum-assisted closure device: A rare cause of a discharging neck wound and a new approach to management. Journal of Laryngology & Otology, 124(9), 1021–1024.
88	2008	Switzerland	Thailand	cutaneous/soft tissues	M	35	Weissert, C., Dollenmaier, G., Rafeiner, P., Riehm, J., & Schultze, D. (2009). Burkholderia pseudomallei misidentified by automated system. Emerging infectious diseases, 15(11), 1799–1801. https://doi.org/10.3201/eid1511.081719
89	2006	Germany	Thailand	abdominal infection	F	62	Frangoulidis, D., Schwab, F., Schütz, A., & Henning, S. (2008). ‘Imported’ melioidosis in Germany: Relapse after 10 years. Transactions of the Royal Society of Tropical Medicine and Hygiene, 102(Suppl 1), S40–S41. https://doi.org/10.1016/S0035-9203(08)70017-6
90	2006	France	Madagascar	respiratory infection	M	58	Borgherini, G., Poubeau, P., Paganin, F., Picot, S., Michault, A., Thibault, F., … Gaüzère, B.-A. (2006). Melioidosis: An imported case from Madagascar. Journal of Travel Medicine, 13(5), 318–320.
91	2004	Sweden	Thailand	cutaneous/soft tissues	F	50	Svensson, E., Welinder-Olsson, C., Claesson, B. A., & Studahl, M. (2006). Cutaneous melioidosis in a Swedish tourist after the tsunami in 2004. Scandinavian journal of infectious diseases, 38(1), 71–74. https://doi.org/10.1080/00365540500264738
92	2004	Netherlands	Brazil	respiratory infection	M	50	Aardema, H., Luijnenburg, E. M., Salm, E. F., Bijlmer, H. A., Visser, C. E., & Van't Wout, J. W. (2005). Changing epidemiology of melioidosis? A case of acute pulmonary melioidosis with fatal outcome imported from Brazil. Epidemiology and infection, 133(5), 871–875. https://doi.org/10.1017/S0950268805004103
93	2004	Finland	Thailand	cutaneous/soft tissues	F	17	Nieminen, T., & Vaara, M. (2005). Burkholderia pseudomallei infections in Finnish tourists injured by the December 2004 tsunami in Thailand. Euro surveillance : bulletin Europeen sur les maladies transmissibles = European communicable disease bulletin, 10(3), E050303.4. https://doi.org/10.2807/esw.10.09.02656-en
94	2004	Finland	Thailand	cutaneous/soft tissues	M	47
95	2004	Finland	Thailand	cutaneous/soft tissues	M	54
96	2004	France	Vietnam; Cambodia	respiratory infection	M	70	Mandjee, A. (2005). Burkholderia pseudomallei infection after travelling in Southeast Asia: Case study. Médecine et Maladies Infectieuses, 35(2), 88–90.
97	2001	Italy	Thailand	pneumonia	M	42	Visca, P., Cazzola, G., Petrucca, A., & Braggion, C. (2001). Travel-associated Burkholderia pseudomallei infection (Melioidosis) in a patient with cystic fibrosis: a case report. Clinical infectious diseases : an official publication of the Infectious Diseases Society of America, 32(1), E15–E16. https://doi.org/10.1086/317528
98	2002	Germany	China; Taiwan	pneumonia	M	35	Schneller, A., Golder, W., & Burchard, G. (2003). Persistent pulmonary inflammation in a patient who spent time in Asia: Melioidosis. Der Radiologe, 43(3), 247–249.
99	2003	UK	Thailand	pneumonia	M	39	Hassanein, M. M., Croall, J., Ewins, D. L., & Worth, R. C. (2003). An unusual cause of diabetic ketoacidosis and fulminant septicaemia. Diabetic medicine : a journal of the British Diabetic Association, 20(3), 242–244. https://doi.org/10.1046/j.1464-5491.2003.00863.x
100	2001	Belgium	Vietnam	urogenital,prostatitis	M	38	Heyse, A. M., Dierick, J., Vanhouteghem, H., Ameye, F., Baert, D., Burvenich, P., & Wauters, G. (2003). A case of imported melioidosis presenting as prostatitis. Infection, 31(1), 60–62. https://doi.org/10.1007/s15010-002-2112-3
101	2012	Germany	Cambodia	abdominal mycotic aortic aneurysm	M	61	Tan Boun, K., Biron, F., Chidiac, C., & Ferry, T. (2012). Imported melioidosis in France revealed by a cracking abdominal mycotic aortic aneurysm in a 61-year-old man. BMJ case reports, 2012, bcr2012006839. https://doi.org/10.1136/bcr-2012-006839
102	2017	Sweden	Thailand	pneumonia	M	50	https://lakartidningen.se/vetenskap/melioidos-en-viktig-diagnos-vid-svar-sjukdom-efter-utlandsresa/
103	2017	Sweden	Thailand	cutaneous/soft tissues (otitis externa with facial abscess)	M	48	https://lakartidningen.se/vetenskap/melioidos-en-viktig-diagnos-vid-svar-sjukdom-efter-utlandsresa/
104	2017	Sweden	Malaysia	bacteremia,Osteitis/Abscess (relapses)	M	67	https://lakartidningen.se/vetenskap/melioidos-en-viktig-diagnos-vid-svar-sjukdom-efter-utlandsresa/
105	2010	UK	caribbean	neck abscess	F	44	Garas, G., Ifeacho, S., Millard, R., & Tolley, N. (2010). Melioidosis and the vacuum-assisted closure device: a rare cause of a discharging neck wound, and a new approach to management. The Journal of Laryngology & Otology, 124(9), 1021–1024. doi:10.1017/S0022215110000381
106-148	2010-2019	UK	Several countries	several manifestations	M, 29; F 13	17-71 (Median age: 53)	O’Connor, C., Kenna, D., Walsh, A., Zamarreño, D. V., & Dance, D. (2020). Imported melioidosis in the United Kingdom: Increasing incidence but continued under-reporting. Clinical Infection in Practice, 7–8, Article 100051. https://doi.org/10.1016/j.clinpr.2020.100051
149	2007	UK	India	cervical lymphadenopathy	F	33	Brent, A. J., Matthews, P. C., Dance, D. A., Pitt, T. L., & Handy, R. (2007). Misdiagnosing melioidosis. Emerging infectious diseases, 13(2), 349–351. https://doi.org/10.3201/eid1302.061290
150	2020	UK	Ghana	septic arthritis	M	33	O’Connor, C., Kenna, D., Walsh, A., Zamarreño, D. V., & Dance, D. (2020). Imported melioidosis in the United Kingdom: Increasing incidence but continued under-reporting. Clinical Infection in Practice, 7–8, Article 100051. https://doi.org/10.1016/j.clinpr.2020.100051
151	2023	UK	Ghana	sepsis	not specified	Not specified
152	1988	UK	Pakistan	not specified	M	60	Dance, D. A., Smith, M. D., Aucken, H. M., & Pitt, T. L. (1999). Imported melioidosis in England and Wales. Lancet (London, England), 353(9148), 208. https://doi.org/10.1016/s0140-6736(05)77217-2
153	1989	UK	Malaysia	not specified	M	40
154	1990	UK	Bangladesh	not specified	M	54
155	1992	UK	Thailand	not specified	M	53
156	1994	UK	Bangladesh	not specified	M	58
157	1995	UK	India	not specified	M	55
158	1996	UK	Thailand	not specified	F	51
159	1997	UK	Thailand	not specified	M	61
160	1997	UK	Indonesia	not specified	M	49
161	1998	UK	Malaysia	not specified	M	20
162	1998	UK	Bangladesh	not specified	M	47
163	1998	UK	Thailand	not specified	M	39
164	1998	UK	Bangladesh	not specified	M	49
165	1998	UK	Bangladesh	neck abscess	M	59
166	1998	UK	Thailand	not specified	M	19
167	2007	Belgium	Bangladesh	erythematous, fluctuant, tender, painful plaque	F	90	Ezzedine, K., Heenen, M., & Malvy, D. (2007). Imported cutaneous melioidosis in traveler, Belgium. Emerging infectious diseases, 13(6), 946–947. https://doi.org/10.3201/eid1306.061460
168	2025	Portugalia	Phillipines	erythema nodosum	M	36	Rafael Rocha, Natalia Buruian, António Teixeira, Inês Pinto, Filipa Ceia, Lurdes Santos, Melioidosis with erythema nodosum: a rare presentation in a traveller returning from the Philippines, Journal of Travel Medicine, 2025;, taaf071, https://doi.org/10.1093/jtm/taaf071
169	2013	Belgium	Madagascar	pneumonia	M	46	Garin, B., Djaomazala, I., Dubois-Cauwelaert, N., Mahafaly, Raharimanga, V., Ralison, F., Herindrainy, P., Andriamalala, N. C., Sarovich, D. S., Mayo, M., Kaestli, M., & Currie, B. J. (2014). Autochthonous melioidosis in humans, Madagascar, 2012 and 2013. Emerging infectious diseases, 20(10), 1739–1741. https://doi.org/10.3201/eid2010.131524
170	2012	Belgium	Thailand	cutaneus	F	60	https://www.promedmail.org/alert/1345407
171	2004	Italy	Thailnad	cutaneous/soft tissues; Pulmonary; Abdominal	M	42	Maccanti, O., Pardelli, R., Tonziello, A., Gracci, G., Vivaldi, I., Bolognesi, L., Pantini, C., & Sani, S. (2004). Melioidosis in a traveller from Thailand: case report. Journal of chemotherapy (Florence, Italy), 16(4), 404–407. https://doi.org/10.1179/joc.2004.16.4.404
172	2006	Italy	Thailand	cutaneus	F	72	Ciervo, A., Mattei, R., & Cassone, A. (2006). Melioidosis in an Italian tourist injured by the tsunami in Thailand. Journal of chemotherapy (Florence, Italy), 18(4), 443–444. https://doi.org/10.1179/joc.2006.18.4.443
173	2010	Italy	Singapure	pneumonia	M	Not specified	Amadasi, S., Dal Zoppo, S., Bonomini, A., Bussi, A., Pedroni, P., Balestrieri, G., Signorini, L., & Castelli, F. (2015). A case of melioidosis probably acquired by inhalation of dusts during a helicopter flight in a healthy traveler returning from Singapore. Journal of travel medicine, 22(1), 57–60. https://doi.org/10.1111/jtm.12150
174	2014	Spain	Colombia	sepsis	M	45	Guzmán-Gómez, L., Agudo Bilbao, M., Peiro-Callizo, E., & Salas, C. (2015). Melioidosis importada desde Colombia a España [Melioidosis imported from Colombia to Spain]. Enfermedades infecciosas y microbiologia clinica, 33(3), 214–216. https://doi.org/10.1016/j.eimc.2014.06.003
175	2016	Portugalia	Thailand	sepsis, gluteal abscess	F	62	Pelerito, A., Nunes, A., Coelho, S., Piedade, C., Paixão, P., Cordeiro, R., Sampaio, D., Vieira, L., Gomes, J. P., & Núncio, S. (2016). Burkholderia pseudomallei: First case of melioidosis in Portugal. IDCases, 3, 10–11. https://doi.org/10.1016/j.idcr.2016.01.004
176	not specified	Portugalia	Brazil	not specified	not specified	Not specified	Pelerito, A. C., Cordeiro, R., Lopes de Carvalho, I., Rodrigues, J., Ferreira, E., Silva, C., Romão, R., Jordão, L., & Núncio, M. S. (2016). Imported melioidosis cases increasing in Portugal. International Journal of Infectious Diseases, 53(Suppl.), 54. https://doi.org/10.1016/j.ijid.2016.11.139
177	2025	UK	India (Goa)	sore head	F	57	Hinchcliffe, A., et al. (2025). An unusually sore head: Melioidosis case report. Clinical Microbiology and Infection. Advance online publication. https://www.clinicalmicrobiologyandinfection.org/article/S1198-743X(25)00180-6/abstract
178	2006	Slovenia	Jordan	posttraumatic seroma	M	62	Miksić, N. G., Alikadić, N., Lejko, T. Z., Andlovic, A., Knific, J., & Tomazic, J. (2007). Osteomyelitis of parietal bone in melioidosis. Emerging infectious diseases, 13(8), 1257–1259. https://doi.org/10.3201/eid1308.070479
179	2013	UK	Thailand	pneumonia, abscesses	M	66	Ismail, A., Buckley, A., & Dubrey, S. W. (2013). Melioidosis in a returning traveller. BMJ case reports, 2013, bcr2013009655. https://doi.org/10.1136/bcr-2013-009655
180	2020	UK	Shanghai, China, USA, Palau	abscess, femur	M	26	Hughes, S., Loughenbury, F., Richards, A., & Easom, N. (2021). Cutaneous thigh abscess secondary to melioidosis: a rare cause for a common presentation. BMJ case reports, 14(3), e240965. https://doi.org/10.1136/bcr-2020-240965
181	2020	France	Cameron	prostatic abscesses	M	52	Martin de Frémont, G., Gominet, M., Bousquet, A., Gervaise, A., Andriamanantena, D., & Ficko, C. (2019). Burkholderia pseudomallei: prostatic abscesses in an AIDS patient back from Cameroon. AIDS (London, England), 33(8), 1403–1404. https://doi.org/10.1097/QAD.0000000000002205
182	2003	Germany	Taiwan	Pulmonary	M	34	Jansen, A., Hagen, R. M., Schmidt, W., Ignatius, R., Perez-Canto, A., Zeitz, M., & Schneider, T. (2005). Pulmonary melioidosis associated with bronchiolitis obliterans organizing pneumonia. The Journal of infection, 50(1), 68–71. https://doi.org/10.1016/j.jinf.2003.10.012
183	2001	Germany	Indonesia, Mexico, Dominican Republic, USA, Costa Rica, Thailand	Pulmonary	M	38	Schülin, T., & Steinmetz, I. (2001). Chronic melioidosis in a patient with cystic fibrosis. Journal of clinical microbiology, 39(4), 1676–1677. https://doi.org/10.1128/JCM.39.4.1676-1677.2001
184	1997	Italy	not specified	pneumonia	F	25	Visca, P., Cazzola, G., Petrucca, A., & Braggion, C. (2001). Travel-associated Burkholderia pseudomallei infection (Melioidosis) in a patient with cystic fibrosis: a case report. Clinical infectious diseases : an official publication of the Infectious Diseases Society of America, 32(1), E15–E16. https://doi.org/10.1086/317528
185	2000	Austria	Thailand	septis	M	29	Schwarzmaier, A., Riezinger-Geppert, F., Schober, G., Karnik, R., & Valentin, A. (2000). Fulminant septic melioidosis after a vacation in Thailand. Wiener klinische Wochenschrift, 112(20), 892–895.
186	2014	Austria	Thailand	lymphadenitis	M	11	Sonnleitner AE, Klobassa DS, Masoud Landgraf L et al (2014).Abscess formation lymphadenitis after a holiday in Thailand. Monatsschr Kinderheilkd 162:595–598
187	2020	Sweden	Thailand	primary neurological melioidosis	M	32	Corell, A., Yilmaz, A., Almotairi, F. S., & Farahmand, D. (2020). Intracranial Manifestation of Melioidosis: A Case Report and Long-Term Follow-Up. Cureus, 12(12), e12367. https://doi.org/10.7759/cureus.12367
188	2018	Germany	Thailand	cerebral melioidosis	M	30	Lübbert, C., Wendt, S., Sander, C., Beeskow, A., & Becker-Rux, D. (2018). Intracranial hypertension and vasculitic infarction in a patient with severe cerebral melioidosis. The Lancet. Infectious diseases, 18(10), 1160. https://doi.org/10.1016/S1473-3099(18)30243-3
189	2006	Germany	Thailand	pneumonia	M	52	Vollmar, P., Zange, S., Fieser, N., Riehm, J., Zöller, L., & Thoma, B. (2014). Osteomyelitis caused by Burkholderia pseudomallei: relapse six years after pulmonary infection. Clinical laboratory, 60(9), 1565–1567. https://doi.org/10.7754/clin.lab.2014.131222
190	2010	France	Guadalupe	respiratory	F	15	Meckenstock, R., Therby, A., Marque-Juillet, S., Monnier, S., Khau, D., Pangon, B., & Greder-Belan, A. (2012). Cutaneous melioidosis in adolescent returning from Guadeloupe. Emerging infectious diseases, 18(2), 359–360. https://doi.org/10.3201/eid1802.111603
191	2009	UK	Thailand	pneumonia	M	51	Lie J, Maxwell S, Keeling-Roberts C et al (2010) A case of pul- monary melioidosis. Respir Med CME 3:109–110
192	not specified	Iceland	Thailand	necrotizing granulomatous inflammation	M	46	Gudmundsdottir, T., Asgeirsson, H., Hardarson, H. S., & Thorisdottir, A. S. (2014). Melioidosis á Íslandi, fyrstu fjögur tilfelli [Melioidosis, first four cases in Iceland]. Laeknabladid, 100(2), 85–89. https://doi.org/10.17992/lbl.2014.02.532
193	not specified	Iceland	Thailand	pleural abscess	M	60s	Gudmundsdottir, T., Asgeirsson, H., Hardarson, H. S., & Thorisdottir, A. S. (2014). Melioidosis á Íslandi, fyrstu fjögur tilfelli [Melioidosis, first four cases in Iceland]. Laeknabladid, 100(2), 85–89. https://doi.org/10.17992/lbl.2014.02.532
194	not specified	Iceland	not specified	pneumonia, osteomyelitis	M	37	Gudmundsdottir, T., Asgeirsson, H., Hardarson, H. S., & Thorisdottir, A. S. (2014). Melioidosis á Íslandi, fyrstu fjögur tilfelli [Melioidosis, first four cases in Iceland]. Laeknabladid, 100(2), 85–89. https://doi.org/10.17992/lbl.2014.02.532
195	not specified	Iceland	Thailand, SouthEast Asia	pneumonia, empyema	M	23	Gudmundsdottir, T., Asgeirsson, H., Hardarson, H. S., & Thorisdottir, A. S. (2014). Melioidosis á Íslandi, fyrstu fjögur tilfelli [Melioidosis, first four cases in Iceland]. Laeknabladid, 100(2), 85–89. https://doi.org/10.17992/lbl.2014.02.532
